# Supplementary material for: Arsenophonus and Sodalis replacements shape evolution of symbiosis in louse flies
Source: PeerJ. 2017 Dec 11;5:e4099. doi: 10.7717/peerj.4099 (PMC5729840; doi:10.7717/peerj.4099)
Supplement: Table S6 — It provides information about raw sequences acquired in this study and their accession numbers. [file peerj-05-4099-s002.xlsx]

## Sheet: List1
	voucher	SeqID	name of sequence	sequence lenght			accession number	notes
16S rRNA endosymbiont
Arsenophonus	BC2	Seq1	[organism=Arsenophonus endosymbiont of Icosta sp. 1] [clone=BC2] [country=South Africa] 16S ribosomal RNA gene, partial sequence	1.089			MF429851
	BP8	Seq2	[organism=Arsenophonus endosymbiont of Pseudolynchia sp.] [clone=BP8] [country=South Africa] 16S ribosomal RNA gene, partial sequence	1.029			MF429852
	C1	Seq3	[organism=Arsenophonus endosymbiont of Pseudolynchia sp.] [clone=C1] [country=South Africa] 16S ribosomal RNA gene, partial sequence	1.089			MF429853
	C6	Seq4	[organism=Arsenophonus endosymbiont of Icosta sp. 2] [clone=C6] [country=South Africa] 16S ribosomal RNA gene, partial sequence	1.082			MF429854
	CB2	Seq5	[organism=Arsenophonus endosymbiont of Pseudolynchia sp.] [clone=CB2] [country=South Africa] 16S ribosomal RNA gene, partial sequence	1.19			MF429855
	D2	Seq6	[organism=Arsenophonus endosymbiont of Ornithoica sp. 1] [clone=D2] [country=South Africa] 16S ribosomal RNA gene, partial sequence	1.222			MF429856
	E14	Seq7	[organism=Arsenophonus endosymbiont of Pseudolynchia sp.] [clone=E14] [country=South Africa] 16S ribosomal RNA gene, partial sequence	1.061			MF429857
	F5	Seq8	[organism=Arsenophonus endosymbiont of Pseudolynchia sp.] [clone=F5] [country=South Africa] 16S ribosomal RNA gene, partial sequence	1.173			MF429858
	K10c3	Seq9	[organism=Arsenophonus endosymbiont of Lipoptena sp.] [clone=K10c3] [country=Czech Republic] 16S ribosomal RNA gene, partial sequence	1.124			MF429859
	K13c3	Seq10	[organism=Arsenophonus endosymbiont of Ornithomya avicularia] [clone=K13c3] [country=Czech Republic] 16S ribosomal RNA gene, partial sequence	1.035			MF429860
	K14N	Seq11	[organism=Arsenophonus endosymbiont of Ornithoica turdi] [clone=K14N] [country=Czech Republic] 16S ribosomal RNA gene, partial sequence	1.066			MF429861
	K15N	Seq12	[organism=Arsenophonus endosymbiont of Ornithoica turdi] [clone=K15N] [country=Czech Republic] 16S ribosomal RNA gene, partial sequence	1.072			MF429862
	K16N	Seq13	[organism=Arsenophonus endosymbiont of Ornithoica turdi] [clone=K16N] 16S ribosomal RNA gene, partial sequence	1.074			MF429863
	K22N	Seq14	[organism=Arsenophonus endosymbiont of Ornithoica turdi] [clone=K22N] [country=Czech Republic] 16S ribosomal RNA gene, partial sequence	952			MF429864
	K24N	Seq15	[organism=Arsenophonus endosymbiont of Ornithomya avicularia] [clone=K24N] [country=Czech Republic] 16S ribosomal RNA gene, partial sequence	1.016			MF429865
	K25N	Seq16	[organism=Arsenophonus endosymbiont of Ornithomya avicularia] [clone=K25N] [country=Czech Republic] 16S ribosomal RNA gene, partial sequence	1.065			MF429866
	K26N	Seq17	[organism=Arsenophonus endosymbiont of Ornithomya avicularia] [clone=K26N] [country=Czech Republic] 16S ribosomal RNA gene, partial sequence	1.065			MF429867
	L1	Seq18	[organism=Arsenophonus endosymbiont of Icosta sp. 2] [clone=L1] [country=South Africa] 16S ribosomal RNA gene, partial sequence	1.21			MF429868
	NK	Seq19	[organism=Arsenophonus endosymbiont of Nycteribia kolenatii] [clone=NK] [country=Czech Republic] 16S ribosomal RNA gene, partial sequence	1.008			MF429869
	OA	Seq20	[organism=Arsenophonus endosymbiont of Ornithomya avicularia] [clone=OA] [country=Czech Republic] 16S ribosomal RNA gene, partial sequence	912			MF429870
	OB	Seq21	[organism=Arsenophonus endosymbiont of Ornithomya biloba] [clone=OB] [country=Czech Republic] 16S ribosomal RNA gene, partial sequence	989			MF429871
	OT2	Seq22	[organism=Arsenophonus endosymbiont of Ornithoica turdi] [clone=OT2] [country=Czech Republic] 16S ribosomal RNA gene, partial sequence	993			MF429872
	P6	Seq23	[organism=Arsenophonus endosymbiont of Unknown louse fly] [clone=P6] [country=South Africa] 16S ribosomal RNA gene, partial sequence	1.199			MF429873
	P16	Seq24	[organism=Arsenophonus endosymbiont of Ornithoica sp. 1] [clone=P16] [country=South Africa] 16S ribosomal RNA gene, partial sequence	1.215			MF429874
	P20	Seq25	[organism=Arsenophonus endosymbiont of Icosta sp. 2] [clone=P20] [country=South Africa] 16S ribosomal RNA gene, partial sequence	1.057			MF429875
	P24	Seq26	[organism=Arsenophonus endosymbiont of Pseudolynchia sp.] [clone=P24] [country=South Africa] 16S ribosomal RNA gene, partial sequence	1.212			MF429876
	T1	Seq27	[organism=Arsenophonus endosymbiont of Ornithoica sp. 1] [clone=T1] [country=South Africa] 16S ribosomal RNA gene, partial sequence	1.224			MF429877
	T4	Seq28	[organism=Arsenophonus endosymbiont of Icosta sp. 2] [clone=T4] [country=South Africa] 16S ribosomal RNA gene, partial sequence	1.22			MF429878
	Z3	Seq29	[organism=Arsenophonus endosymbiont of Ornithomya avicularia] [clone=Z3] [country=South Africa] 16S ribosomal RNA gene, partial sequence	1.096			MF429879
Sodalis	A2	Seq30	[organism=Sodalis endosymbiont of Icosta sp. 3] [clone=A2] [country=South Africa] 16S ribosomal RNA gene, partial sequence	1.206			MF429880
	C8	Seq31	[organism=Sodalis endosymbiont of Icosta sp. 2] [clone=C8] [country=South Africa] 16S ribosomal RNA gene, partial sequence	1.066			MF429881
	CV2	Seq32	[organism=Sodalis endosymbiont of Ornithomya biloba] [clone=CV2] [country=South Africa] 16S ribosomal RNA gene, partial sequence	1.197			MF429882
	G9	Seq33	[organism=Sodalis endosymbiont of Icosta sp. 1] [clone=G9] [country=South Africa] 16S ribosomal RNA gene, partial sequence	1.17			MF429883
	MG1	Seq34	[organism=Sodalis endosymbiont of Microlynchia galapagoensis] [clone=MG1] [country=Galapagos] 16S ribosomal RNA gene, partial sequence	992			MF429884	Sequences MG2, MG3, and MG4 are totally identical to this sequence, but they were not included to analyses.
	P5	Seq35	[organism=Sodalis endosymbiont of Icosta sp. 2] [clone=P5] [country=South Africa] 16S ribosomal RNA gene, partial sequence	1.093			MF429885
	P13	Seq36	[organism=Sodalis endosymbiont of Icosta sp. 2] [clone=P13] [country=South Africa] 16S ribosomal RNA gene, partial sequence	1.077			MF429886
	U2	Seq37	[organism=Sodalis endosymbiont of Pseudolynchia sp.] [clone=U2] [country=South Africa] 16S ribosomal RNA gene, partial sequence	902			MF429887
	WAN	Seq38	[organism=Sodalis endosymbiont of Icosta sp. 4] [clone=WAN] [country=Papua New Guinea] 16S ribosomal RNA gene, partial sequence	1.2			MF429888
	E1	Seq39	[organism=Sodalis endosymbiont of Pseudolynchia sp.] [clone=E1] [country=South Africa] 16S ribosomal RNA gene, partial sequence	1.11			MF429889
Wolbachia	C1	Seq40	[organism=Wolbachia endosymbiont of Pseudolynchia sp.] [clone=C1] [country=South Africa] 16S ribosomal RNA gene, partial sequence	1.189			MF461466
	CF2	Seq41	[organism=Wolbachia endosymbiont of Icosta sp. 2] [clone=CF2] [country=South Africa] 16S ribosomal RNA gene, partial sequence	1.162			MF461467
	C4	Seq42	[organism=Wolbachia endosymbiont of Pseudolynchia sp.] [clone=C4] [country=South Africa] 16S ribosomal RNA gene, partial sequence	1.159			MF461468
	F5	Seq43	[organism=Wolbachia endosymbiont of Pseudolynchia sp.] [clone=F5] [country=South Africa] 16S ribosomal RNA gene, partial sequence	853			MF461469
	CB2	Seq44	[organism=Wolbachia endosymbiont of Pseudolynchia sp.] [clone=CB2] [country=South Africa] 16S ribosomal RNA gene, partial sequence	874			MF461470
	E14	Seq45	[organism=Wolbachia endosymbiont of Pseudolynchia sp.] [clone=E14] [country=South Africa] 16S ribosomal RNA gene, partial sequence	873			MF461471
	MO	Seq46	[organism=Wolbachia endosymbiont of Melophagus ovinus] [clone=MO] [country=Czech Republic]16S ribosomal RNA gene, partial sequence	851			MF461472
	E1	Seq47	[organism=Wolbachia endosymbiont of Pseudolynchia sp.] [clone=E1] [country=South Africa] 16S ribosomal RNA gene, partial sequence	1.16			MF461473
	JE43	Seq48	[organism=Wolbachia endosymbiont of Lipoptena cervi] [clone=JE43] [country=Czech Republic] 16S ribosomal RNA gene, partial sequence	874			MF461474
	P8	Seq49	[organism=Wolbachia endosymbiont of Icosta sp. 1] [clone=P8] [country=South Africa] 16S ribosomal RNA gene, partial sequence	1.164			MF461475
	FH16	Seq50	[organism=Wolbachia endosymbiont of Lipoptena fortisetosa] [clone=FH16] [country=Czech Republic] 16S ribosomal RNA gene, partial sequence	855			MF461476
	P5	Seq51	[organism=Wolbachia endosymbiont of Icosta sp. 2] [clone=P5] [country=South Africa] 16S ribosomal RNA gene, partial sequence	1.161			MF461477
	P20	Seq52	[organism=Wolbachia endosymbiont of Icosta sp. 2] [clone=P20] [country=South Africa] 16S ribosomal RNA gene, partial sequence	854			MF461478
	MG1	Seq53	[organism=Wolbachia endosymbiont of Microlynchia galapagoensis] [clone=MG1] [country=Galapagos]16S ribosomal RNA gene, partial sequence	791			MF461479
	Z2	Seq54	[organism=Wolbachia endosymbiont of Ornithomya avicularia] [clone=Z2] [country=South Africa] 16S ribosomal RNA gene, partial sequence	1.175			MF461480
	OT2	Seq55	[organism=Wolbachia endosymbiont of Ornithoica turdi] [clone=OT2] [country=Czech Republic] 16S ribosomal RNA gene, partial sequence	861			MF461481
	WAN	Seq56	[organism=Wolbachia endosymbiont of Icosta sp. 4] [clone=WAN] [country=Papua New Guinea] 16S ribosomal RNA gene, partial sequence	876			MF461482
	C6	Seq57	[organism=Wolbachia endosymbiont of Icosta sp. 2] [clone=C6] [country=South Africa] 16S ribosomal RNA gene, partial sequence	831			MF461483
	C7	Seq58	[organism=Wolbachia endosymbiont of Icosta sp. 2] [clone=C7] [country=South Africa] 16S ribosomal RNA gene, partial sequence	837			MF461484
	CRMB	Seq59	[organism=Wolbachia endosymbiont of Crataerina pallida] [clone=CRMB] [country=Czech Republic] 16S ribosomal RNA gene, partial sequence	834			MF461485
	P24	Seq60	[organism=Wolbachia endosymbiont of Pseudolynchia sp.] [clone=P24] [country=South Africa] 16S ribosomal RNA gene, partial sequence	850			MF461486
	L1	Seq61	[organism=Wolbachia endosymbiont of Icosta sp. 2South Africa] [clone=L1] [country=South Africa] 16S ribosomal RNA gene, partial sequence	845			MF461487
	CV2	Seq62	[organism=Wolbachia endosymbiont of Ornithomya biloba] [clone=CV2] [country=South Africa] 16S ribosomal RNA gene, partial sequence	825			MF461488
	C2	Seq63	[organism=Wolbachia endosymbiont of Pseudolynchia sp.] [clone=C2] [country=South Africa] 16S ribosomal RNA gene, partial sequence	760			MF461489
	S1	Seq64	[organism=Wolbachia endosymbiont of Pseudolynchia sp.] [clone=S1] [country=South Africa] 16S ribosomal RNA gene, partial sequence	395			MF461490
	A2	Seq65	[organism=Wolbachia endosymbiont of Icosta sp. 3] [clone=A2] [country=South Africa] 16S ribosomal RNA gene, partial sequence	713			MF461491
	G1	Seq66	[organism=Wolbachia endosymbiont of Icosta sp. 1] [clone=G1] [country=South Africa] 16S ribosomal RNA gene, partial sequence	1.159			MF461492
	P6	Seq67	[organism=Wolbachia endosymbiont of Unknown louse fly] [clone=P6] [country=South Africa] 16S ribosomal RNA gene, partial sequence	269			NA
Wolbachia coxA					alela	supergroup
	CP	Seq68	[organism=Wolbachia endosymbiont of Crataerina pallida] [clone=CP] [country=Czech Republic] cytochrome oxidase subunit I (coxA), partial sequence	402	32	A	MF461493
	NC	Seq69	[organism=Wolbachia endosymbiont of Nycteribia kolenatii] [clone=NK] [country=Czech Republic] cytochrome oxidase subunit I (coxA), partial sequence	402	147	F	MF461494
	MG6	Seq70	[organism=Wolbachia endosymbiont of Microlynchia galapagoensis] [clone=MG6] [country=Galapagos] cytochrome oxidase subunit I (coxA), partial sequence	402	91	B	MF461495
	WAN	Seq71	[organism=Wolbachia endosymbiont of Icosta sp. 4] [clone=WAN] [country=Papua New Guinea] cytochrome oxidase subunit I (coxA), partial sequence	402	6	A	MF461496
	F5	Seq72	[organism=Wolbachia endosymbiont of Pseudolynchia sp.] [clone=F5] [country=South Africa] cytochrome oxidase subunit I (coxA), partial sequence	402	147	F	MF461497
	C6	Seq73	[organism=Wolbachia endosymbiont of Icosta sp. 2] [clone=C6] [country=South Africa] cytochrome oxidase subunit I (coxA), partial sequence	402	69	F	MF461498
	P8	Seq74	[organism=Wolbachia endosymbiont of Icosta sp. 1] [clone=P8] [country=South Africa] cytochrome oxidase subunit I (coxA), partial sequence	402	69	F	MF461499
	P20	Seq75	[organism=Wolbachia endosymbiont of Icosta sp. 2] [clone=P20] [country=South Africa] cytochrome oxidase subunit I (coxA), partial sequence	402	229	B	MF461500
	MO	Seq76	[organism=Wolbachia endosymbiont of Melophagus ovinus] [clone=MO] [country=Czech Republic] cytochrome oxidase subunit I (coxA), partial sequence	402	33	F	MF461501
Wolbachia fbpA
	CP	Seq77	[organism=Wolbachia endosymbiont of Crataerina pallida] [clone=CP] [country=Czech Republic] fructose-bisphosphate aldolase (fbpA), partial sequence	429	120	A	MF461502
	NC	Seq78	[organism=Wolbachia endosymbiont of Nycteribia kolenatii] [clone=NK] [country=Czech Republic] fructose-bisphosphate aldolase (fbpA), partial sequence	429	125	F	MF461503
	MG6	Seq79	[organism=Wolbachia endosymbiont of Microlynchia galapagoensis] [clone=MG6] [country=Galapagos] fructose-bisphosphate aldolase (fbpA), partial sequence	423	27	B	MF461504
	WAN	Seq80	[organism=Wolbachia endosymbiont of Icosta sp. 4] [clone=WAN] [country=Papua New Guinea] fructose-bisphosphate aldolase (fbpA), partial sequence	429	8	A	MF461505
	F5	Seq81	[organism=Wolbachia endosymbiont of Pseudolynchia sp.] [clone=F5] [country=South Africa] fructose-bisphosphate aldolase (fbpA), partial sequence	429	126	F	MF461506
	MO	Seq82	[organism=Wolbachia endosymbiont of Melophagus ovinus] [clone=MO] [country=Czech Republic] fructose-bisphosphate aldolase (fbpA), partial sequence	429	410	F	MF461507
	C6	Seq83	[organism=Wolbachia endosymbiont of Icosta sp. 2] [clone=C6] [country=South Africa] fructose-bisphosphate aldolase (fbpA), partial sequence	429	28	F	MF461508
	P8	Seq84	[organism=Wolbachia endosymbiont of Icosta sp. 1] [clone=P8] [country=South Africa] fructose-bisphosphate aldolase (fbpA), partial sequence	429	414	F	MF461509
	P20	Seq85	[organism=Wolbachia endosymbiont of Icosta sp. 2] [clone=P20] [country=South Africa] fructose-bisphosphate aldolase (fbpA), partial sequence	423	27	B	MF461510
Wolbachia ftsZ
	C6	Seq86	[organism=Wolbachia endosymbiont of Icosta sp. 2] [clone=C6] [country=South Africa] cell division protein (ftsZ), partial sequence	435	85	F	MF461511
	CP	Seq87	[organism=Wolbachia endosymbiont of Crataerina pallida] [clone=CP] [country=Czech Republic] cell division protein (ftsZ), partial sequence	435	3	A	MF461512
	F5	Seq88	[organism=Wolbachia endosymbiont of Pseudolynchia sp.] [clone=F5] [country=South Africa] cell division protein (ftsZ), partial sequence	435	134	F	MF461513
	MG6	Seq89	[organism=Wolbachia endosymbiont of Microlynchia galapagoensis] [clone=MG6] [country=Galapagos] cell division protein (ftsZ), partial sequence	435	15	B	MF461514
	MO	Seq90	[organism=Wolbachia endosymbiont of Melophagus ovinus] [clone=MO] [country=Czech Republic] cell division protein (ftsZ), partial sequence	435	205	F	MF461515
	NC	Seq91	[organism=Wolbachia endosymbiont of Nycteribia kolenatii] [clone=NK] [country=Czech Republic] cell division protein (ftsZ), partial sequence	435	133	F	MF461516
	P8	Seq92	[organism=Wolbachia endosymbiont of Icosta sp. 1] [clone=P8] [country=South Africa] cell division protein (ftsZ), partial sequence	435	85	F	MF461517
	P20	Seq93	[organism=Wolbachia endosymbiont of Icosta sp. 2] [clone=P20] [country=South Africa] cell division protein (ftsZ), partial sequence	435	7	B	MF461518
	WAN	Seq94	[organism=Wolbachia endosymbiont of Icosta sp. 4] [clone=WAN] [country=Papua New Guinea] cell division protein (ftsZ), partial sequence	435	3	A	MF461519
Wolbachia gatB
	C6	Seq95	[organism=Wolbachia endosymbiont of Icosta sp. 2] [clone=C6] [country=South Africa] aspartyl/glutamyl-tRNA(Gln) amidotransferase subunit B (gatB), partial sequence	369	115	F	MF461520
	CP	Seq96	[organism=Wolbachia endosymbiont of Crataerina pallida] [clone=CP] [country=Czech Republic] aspartyl/glutamyl-tRNA(Gln) amidotransferase subunit B (gatB), partial sequence	369	204	A	MF461521
	F5	Seq97	[organism=Wolbachia endosymbiont of Pseudolynchia sp.] [clone=F5] [country=South Africa] aspartyl/glutamyl-tRNA(Gln) amidotransferase subunit B (gatB), partial sequence	369	169	F	MF461522
	MG6	Seq98	[organism=Wolbachia endosymbiont of Microlynchia galapagoensis] [clone=MG6] [country=Galapagos] aspartyl/glutamyl-tRNA(Gln) amidotransferase subunit B (gatB), partial sequence	369	140	B	MF461523
	MO	Seq99	[organism=Wolbachia endosymbiont of Melophagus ovinus] [clone=MO] [country=Czech Republic] aspartyl/glutamyl-tRNA(Gln) amidotransferase subunit B (gatB), partial sequence	369	243	F	MF461524
	NC	Seq100	[organism=Wolbachia endosymbiont of Nycteribia kolenatii] [clone=NK] [country=Czech Republic] aspartyl/glutamyl-tRNA(Gln) amidotransferase subunit B (gatB), partial sequence	369	243	F	MF461525
	P8	Seq101	[organism=Wolbachia endosymbiont of Icosta sp. 1] [clone=P8] [country=South Africa] aspartyl/glutamyl-tRNA(Gln) amidotransferase subunit B (gatB), partial sequence	369	115	F	MF461526
	P20	Seq102	[organism=Wolbachia endosymbiont of Icosta sp. 2] [clone=P20] [country=South Africa] aspartyl/glutamyl-tRNA(Gln) amidotransferase subunit B (gatB), partial sequence	369	39	B	MF461527
	WAN	Seq103	[organism=Wolbachia endosymbiont of Icosta sp. 4] [clone=WAN] [country=Papua New Guinea] aspartyl/glutamyl-tRNA(Gln) amidotransferase subunit B (gatB), partial sequence	369	7	A	MF461528
Wolbachia hcpA
	C6	Seq104	[organism=Wolbachia endosymbiont of Icosta sp. 2] [clone=C6] [country=South Africa] conserved hypothetical protein (hcpA), partial sequence	444	111	F	MF461529
	CP	Seq105	[organism=Wolbachia endosymbiont of Crataerina pallida] [clone=CP] [country=Czech Republic] conserved hypothetical protein (hcpA), partial sequence	441	1	A	MF461530
	F5	Seq106	[organism=Wolbachia endosymbiont of Pseudolynchia sp.] [clone=F5] [country=South Africa] conserved hypothetical protein (hcpA), partial sequence	444	178	F	MF461531
	MG6	Seq107	[organism=Wolbachia endosymbiont of Microlynchia galapagoensis] [clone=MG6] [country=Galapagos] conserved hypothetical protein (hcpA), partial sequence	444	170	B	MF461532
	MO	Seq108	[organism=Wolbachia endosymbiont of Melophagus ovinus] [clone=MO] [country=Czech Republic] conserved hypothetical protein (hcpA), partial sequence	444	261	F	MF461533
	NC	Seq109	[organism=Wolbachia endosymbiont of Nycteribia kolenatii] [clone=NK] [country=Czech Republic] conserved hypothetical protein (hcpA), partial sequence	444	178	F	MF461534
	P8	Seq110	[organism=Wolbachia endosymbiont of Icosta sp. 1] [clone=P8] [country=South Africa] conserved hypothetical protein (hcpA), partial sequence	444	111	F	MF461535
	P20	Seq111	[organism=Wolbachia endosymbiont of Icosta sp. 2] [clone=P20] [country=South Africa] conserved hypothetical protein (hcpA), partial sequence	444	227	B	MF461536
	WAN	Seq112	[organism=Wolbachia endosymbiont of Icosta sp. 4] [clone=WAN] [country=Papua New Guinea] conserved hypothetical protein (hcpA), partial sequence	444	7	A	MF461537
EF
	CR4	Seq113	[organism=Icosta sp. 2] [clone=CR4] [country=South Africa] elongation factor-1 alpha, partial sequence	731			MF495944
	C8	Seq114	[organism=Icosta sp. 2] [clone=C8] [country=South Africa] elongation factor-1 alpha, partial sequence	611			MF495945
	P20	Seq115	[organism=Icosta sp. 2] [clone=P20] [country=South Africa] elongation factor-1 alpha, partial sequence	499			MF495946
	C12	Seq116	[organism=Icosta sp. 2] [clone=C12] [country=South Africa] elongation factor-1 alpha, partial sequence	621			MF495947
	T4	Seq117	[organism=Icosta sp. 2] [clone=T4] [country=South Africa] elongation factor-1 alpha, partial sequence	364			MF495948
	P13	Seq118	[organism=Icosta sp. 2] [clone=P13] [country=South Africa] elongation factor-1 alpha, partial sequence	623			MF495949
	P5	Seq119	[organism=Icosta sp. 2] [clone=P5] [country=South Africa] elongation factor-1 alpha, partial sequence	890			MF495950
	CF2	Seq120	[organism=Icosta sp. 2] [clone=CF2] [country=South Africa] elongation factor-1 alpha, partial sequence	878			MF495951
	F5	Seq121	[organism=Pseudolynchia sp.] [clone=F5] [country=South Africa] elongation factor-1 alpha, partial sequence	651			MF495952
	CB7	Seq122	[organism=Icosta sp. 2 ] [clone=CB7] [country=South Africa] elongation factor-1 alpha, partial sequence	731			MF495953
	U2	Seq123	[organism=Pseudolynchia sp.] [clone=U2] [country=South Africa] elongation factor-1 alpha, partial sequence	539			MF495954
	E1	Seq124	[organism=Pseudolynchia sp.] [clone=E1] [country=South Africa] elongation factor-1 alpha, partial sequence	869			MF495955
	G1	Seq125	[organism=Icosta sp. 1] [clone=G1] [country=South Africa] elongation factor-1 alpha, partial sequence	890			MF495956
	G9	Seq126	[organism=Icosta sp. 1] [clone=G9] [country=South Africa] elongation factor-1 alpha, partial sequence	875			MF495957
	P18	Seq127	[organism=Pseudolynchia sp.] [clone=P18] [country=South Africa] elongation factor-1 alpha, partial sequence	844			MF495958
	WAN	Seq128	[organism=Icosta sp. 4] [clone=WAN] [country=Papua New Guinea] elongation factor-1 alpha, partial sequence	675			MF495959
	P24	Seq129	[organism=Pseudolynchia sp.] [clone=P24] [country=South Africa] elongation factor-1 alpha, partial sequence	411			MF495960
	A2	Seq130	[organism=Icosta sp. 3] [clone=A2] [country=South Africa] elongation factor-1 alpha, partial sequence	890			MF495961
	MGI1	Seq131	[organism=Microlynchia galapagoensis] [clone=MGI1] [country=Galapagos] elongation factor-1 alpha, partial sequence	799			MF495962
	MG2	Seq132	[organism=Microlynchia galapagoensis] [clone=MG2] [country=Galapagos] elongation factor-1 alpha, partial sequence	493			MF495963
	JE43	Seq133	[organism=Lipoptena cervi] [clone=JE43] [country=Czech Republic] elongation factor-1 alpha, partial sequence	749			MF495964
	FH16	Seq134	[organism=Lipoptena fortisetosa] [clone=FH16] [country=Czech Republic] elongation factor-1 alpha, partial sequence	704			MF495965
	MO	Seq135	[organism=Melophagus ovinus] [clone=MO] [country=Czech Republic] elongation factor-1 alpha, partial sequence	280			MF495966
	MO2	Seq136	[organism=Melophagus ovinus] [clone=MO2] [country=Czech Republic] elongation factor-1 alpha, partial sequence	351			MF495967
	K26N	Seq137	[organism=Ornithomya avicularia] [clone=K26N] [country=Czech Republic] elongation factor-1 alpha, partial sequence	814			MF495968
	K25N	Seq138	[organism=Ornithomya avicularia] [clone=K25N] [country=Czech Republic] elongation factor-1 alpha, partial sequence	886			MF495969
	K29N	Seq139	[organism=Ornithomya avicularia] [clone=K29N] [country=Czech Republic] elongation factor-1 alpha, partial sequence	767			MF495970
	CC2	Seq140	[organism=Ornithomya avicularia] [clone=CC2] [country=Czech Republic] elongation factor-1 alpha, partial sequence	767			MF495971
	K24N	Seq141	[organism=Ornithomya avicularia] [clone=K24N] [country=Czech Republic] elongation factor-1 alpha, partial sequence	871			MF495972
	Z3	Seq142	[organism=Ornithomya avicularia] [clone=Z3] [country=Czech Republic] elongation factor-1 alpha, partial sequence	828			MF495973
	OA	Seq143	[organism=Ornithomya avicularia] [clone=OA] [country=Czech Republic] elongation factor-1 alpha, partial sequence	856			MF495974
	K18N	Seq144	[organism=Ornithomya fringillina] [clone=K18N[country=Czech Republic] elongation factor-1 alpha, partial sequence	885			MF495975
	K30N	Seq145	[organism=Ornithomya fringillina] [clone=K30N[country=Czech Republic] elongation factor-1 alpha, partial sequence	777			MF495976
	K27N	Seq146	[organism=Ornithomya fringillina] [clone=K27N[country=Czech Republic] elongation factor-1 alpha, partial sequence	857			MF495977
	CPA	Seq147	[organism=Crataerina pallida] [clone=CPA] [country=Czech Republic] elongation factor-1 alpha, partial sequence	709			MF495978
	CPB	Seq148	[organism=Crataerina pallida] [clone=CPB] [country=Czech Republic] elongation factor-1 alpha, partial sequence	762			MF495979
	CP	Seq149	[organism=Crataerina pallida] [clone=CP] [country=Czech Republic] elongation factor-1 alpha, partial sequence	880			MF495980
	K40N	Seq150	[organism=Ornithomya biloba] [clone=K40N] [country=Czech Republic] elongation factor-1 alpha, partial sequence	880			MF495981
	OB2	Seq151	[organism=Ornithomya biloba] [clone=OB2] [country=Czech Republic] elongation factor-1 alpha, partial sequence	790			MF495982
	OB	Seq152	[organism=Ornithomya biloba] [clone=OB] [country=Czech Republic] elongation factor-1 alpha, partial sequence	890			MF495983
	K14N	Seq153	[organism=Ornithoica turdi] [clone=K14N] [country=Czech Republic] elongation factor-1 alpha, partial sequence	840			MF495984
	K16N	Seq154	[organism=Ornithoica turdi] [clone=K16N] [country=Czech Republic] elongation factor-1 alpha, partial sequence	876			MF495985
	K17N	Seq155	[organism=Ornithoica turdi] [clone=K17N] [country=Czech Republic] elongation factor-1 alpha, partial sequence	873			MF495986
	K15N	Seq156	[organism=Ornithoica turdi] [clone=K15N] [country=Czech Republic] elongation factor-1 alpha, partial sequence	851			MF495987
	OT2	Seq157	[organism=Ornithoica turdi] [clone=OT2] [country=Czech Republic] elongation factor-1 alpha, partial sequence	327			MF495988
	NK	Seq158	[organism=Nycteribia kolenatii] [clone=NK] [country=Czech Republic] elongation factor-1 alpha, partial sequence	482			MF495989
	HE1	Seq159	[organism=Hippobosca equina] [clone=HE1] [country=Slovakia] elongation factor-1 alpha, partial sequence	790			MF495990
	TB4	Seq160	[organism=Pseudolynchia sp.] [clone=TB4] [country=South Africa] elongation factor-1 alpha, partial sequence	419			MF495991
16S rRNA host
	OB	Seq161	[organism=Ornithomya biloba] [clone=OB] [country=Czech Republic] 16S ribosomal RNA gene, partial sequence	511			MF495913
	CPA	Seq162	[organism=Crataerina pallida] [clone=CPA] [country=Czech Republic] 16S ribosomal RNA gene, partial sequence	510			MF495914
	CPB	Seq163	[organism=Crataerina pallida] [clone=CPB] [country=Czech Republic] 16S ribosomal RNA gene, partial sequence	511			MF495915
	CM	Seq164	[organism=Crataerina melbae] [clone=CM] [country=France] 16S ribosomal RNA gene, partial sequence	511			MF495916
	Z3	Seq165	[organism=Ornithomya avicularia [clone=Z3] [country=South Africa] 16S ribosomal RNA gene, partial sequence	511			MF495917
	Z2	Seq166	[organism=Ornithomya avicularia [clone=Z2] [country=South Africa] 16S ribosomal RNA gene, partial sequence	485			MF495918
	OA	Seq167	[organism=Ornithomya avicularia] [clone=OA] [country=Czech Republic] 16S ribosomal RNA gene, partial sequence	511			MF495919
	CC2	Seq168	[organism=Ornithomya avicularia [clone=CC2] [country=South Africa] 16S ribosomal RNA gene, partial sequence	248			MF495920
	P16	Seq169	[organism=Ornithoica sp. 1] [clone=P16] [country=South Africa] 16S ribosomal RNA gene, partial sequence	510			MF495921
	OT2	Seq170	[organism=Ornithoica turdi] [clone=OT2] [country=Czech Republic] 16S ribosomal RNA gene, partial sequence	511			MF495922
	L3	Seq171	[organism=Icosta sp. 2] [clone=L3] [country=South Africa] 16S ribosomal RNA gene, partial sequence	511			MF495923
	L1	Seq172	[organism=Icosta sp. 2] [clone=L1] [country=South Africa] 16S ribosomal RNA gene, partial sequence	511			MF495924
	CF2	Seq173	[organism=Icosta sp. 2] [clone=CF2] [country=South Africa] 16S ribosomal RNA gene, partial sequence	508			MF495925
	T4	Seq174	[organism=Icosta sp. 2] [clone=T4] [country=South Africa] 16S ribosomal RNA gene, partial sequence	513			MF495926
	P13	Seq175	[organism=Icosta sp. 2] [clone=P13] [country=South Africa] 16S ribosomal RNA gene, partial sequence	482			MF495927
	P5	Seq176	[organism=Icosta sp. 2] [clone=P5] [country= South Africa] 16S ribosomal RNA gene, partial sequence	452			MF495928
	WAN	Seq177	[organism=Icosta sp. 4 [clone=WAN [country=Papua New Guinea] 16S ribosomal RNA gene, partial sequence	511			MF495929
	G9	Seq178	[organism=Icosta sp. 1] [clone=G9] [country=16SSouth Africa] ribosomal RNA gene, partial sequence	467			MF495930
	G1	Seq179	[organism=Icosta sp. 1] [clone=G1] [country=South Africa] 16S ribosomal RNA gene, partial sequence	467			MF495931
	F5	Seq180	[organism=Pseudolynchia sp.] [clone=F5] [country=South Africa] 16S ribosomal RNA gene, partial sequence	478			MF495932
	P24	Seq181	[organism=Pseudolynchia sp.] [clone=P24] [country=South Africa] 16S ribosomal RNA gene, partial sequence	454			MF495933
	S1	Seq182	[organism=Pseudolynchia sp.] [clone=S1] [country=South Africa] 16S ribosomal RNA gene, partial sequence	510			MF495934
	C2	Seq183	[organism=Pseudolynchia sp.] [clone=C2] [country=South Africa] 16S ribosomal RNA gene, partial sequence	510			MF495935
	U2	Seq184	[organism=Pseudolynchia sp.] [clone=U2] [country=South Africa] 16S ribosomal RNA gene, partial sequence	510			MF495936
	C4	Seq185	[organism=Pseudolynchia sp.] [clone=C4] [country=South Africa] 16S ribosomal RNA gene, partial sequence	484			MF495937
	E1	Seq186	[organism=Pseudolynchia sp.] [clone=E1] [country=South Africa] 16S ribosomal RNA gene, partial sequence	477			MF495938
	FH16	Seq187	[organism=Lipoptena fortisetosa] [clone=FH16] [country=Czech Republic] 16S ribosomal RNA gene, partial sequence	512			MF495939
	JE43	Seq188	[organism=Lipoptena cervi] [clone=JE43] [country=Czech Republic] 16S ribosomal RNA gene, partial sequence	486			MF495940
	MO	Seq189	[organism=Melophagus ovinus] [clone=MO] [country=Czech Republic] 16S ribosomal RNA gene, partial sequence	512			MF495941
	MG1	Seq190	[organism=Microlynchia galapagoensis] [clone=MG1] [country=Galapagos] 16S ribosomal RNA gene, partial sequence	512			MF495942
	D2	Seq191	[organism=Ornithoica sp. 1] [clone=D2] [country=South Africa] 16S ribosomal RNA gene, partial sequence	567			MF495943
COX host
	C2	Seq192	[organism=Pseudolynchia sp.] [clone=C2 ] [country=South Africa] cytochrome oxidase subunit I, partial sequence	208			MF579430
	E1	Seq193	[organism=Pseudolynchia sp.] [clone=E1] [country=South Africa] cytochrome oxidase subunit I, partial sequence	213			MF579431
	F5	Seq194	[organism=Pseudolynchia sp.] [clone=F5] [country=South Africa] cytochrome oxidase subunit I, partial sequence	208			MF579432
	U2	Seq195	[organism=Pseudolynchia sp.] [clone=U2] [country=South Africa] cytochrome oxidase subunit I, partial sequence	209			MF579433
	P24	Seq196	[organism=Pseudolynchia sp.] [clone=P24] [country=South Africa] cytochrome oxidase subunit I, partial sequence	212			MF579434
	C7	Seq197	[organism=Icosta sp. 2] [clone=C7] [country=South Africa] cytochrome oxidase subunit I, partial sequence	577			MF579435
	L1	Seq198	[organism=Icosta sp. 2] [clone=L1] [country=South Africa] cytochrome oxidase subunit I, partial sequence	575			MF495997
	L3	Seq199	[organism=Icosta sp. 2] [clone=L3] [country=South Africa] cytochrome oxidase subunit I, partial sequence	561			MF579436
	CF2	Seq200	[organism=Icosta sp. 2] [clone=CF2] [country=South Africa] cytochrome oxidase subunit I, partial sequence	472			MF579437
	P5	Seq201	[organism=Icosta sp. 2] [clone=P5] [country=South Africa] cytochrome oxidase subunit I, partial sequence	484			MF579438
	C6	Seq202	[organism=Icosta sp. 2] [clone=C6] [country=South Africa] cytochrome oxidase subunit I, partial sequence	293			NA
	G1	Seq203	[organism=Icosta sp. 1] [clone=G1] [country=South Africa] cytochrome oxidase subunit I, partial sequence	212			MF579439
	G9	Seq204	[organism=Icosta sp. 1] [clone=G9] [country=South Africa] cytochrome oxidase subunit I, partial sequence	209			MF579440
	MG1	Seq205	[organism=Microlynchia galapagoensis] [clone=MGI1] [country=Galapagos] cytochrome oxidase subunit I, partial sequence	460			MF495998
	CV2	Seq206	[organism=Ornithomya biloba] [clone=CV2] [country=South Africa] cytochrome oxidase subunit I, partial sequence	207			MF579441
	Z2	Seq207	[organism=Ornithomya avicularia] [clone=Z2] [country=South Africa] cytochrome oxidase subunit I, partial sequence	210			MF579442
	Z3	Seq208	[organism=Ornithomya avicularia] [clone=Z3] [country=South Africa] cytochrome oxidase subunit I, partial sequence	202			MF579443
	D2	Seq209	[organism=Ornithoica sp.1] [clone=D2] [country=South Africa] cytochrome oxidase subunit I, partial sequence	417			NA
	T1	Seq210	[organism=Ornithoica sp. 1 [clone=T1] [country=South Africa] cytochrome oxidase subunit I, partial sequence	443			NA
	P16	Seq211	[organism=Ornithoica sp. 1] [clone=P16] [country=South Africa] cytochrome oxidase subunit I, partial sequence	431			NA
	K37N	Seq212	[organism=Ornithomya fringillina] [clone=K37N] [country=Czech Republic] cytochrome oxidase subunit I, partial sequence	379			MF495999
	K18N	Seq213	[organism=Ornithomya fringillina] [clone=K18N] [country=Czech Republic]] cytochrome oxidase subunit I, partial sequence	372			MF496000
	K27N	Seq214	[organism=Ornithomya fringillina] [clone=K27N] [country=Czech Republic] cytochrome oxidase subunit I, partial sequence	398			MF496001
	K12N	Seq215	[organism=Ornithomya fringillina] [clone=K12N] [country=Czech Republic] cytochrome oxidase subunit I, partial sequence	389			MF496002
	K28N	Seq216	[organism=Ornithomya fringillina] [clone=K28N] [country=Czech Republic] cytochrome oxidase subunit I, partial sequence	365			MF496003
	K41N	Seq217	[organism=Ornithomya fringillina] [clone=K41N] [country=Czech Republic] cytochrome oxidase subunit I, partial sequence	369			MF496004
	K42N	Seq218	[organism=Ornithomya fringillina] [clone=K42N] [country=Czech Republic] cytochrome oxidase subunit I, partial sequence	396			MF496005
	K30N	Seq219	[organism=Ornithomya fringillina] [clone=K30N] [country=Czech Republic] cytochrome oxidase subunit I, partial sequence	372			MF496006
	K39N	Seq220	[organism=Ornithomya fringillina] [clone=K39N] [country=Czech Republic] cytochrome oxidase subunit I, partial sequence	371			MF496007
	K40N	Seq221	[organism=Ornithomya biloba] [clone=K40N] [country=Czech Republic] cytochrome oxidase subunit I, partial sequence	398			MF496008
	K33N	Seq222	[organism=Ornithomya biloba] [clone=K33N] [country=Czech Republic] cytochrome oxidase subunit I, partial sequence	321			MF496009
	OB	Seq223	[organism=Ornithomya biloba] [clone=OB] [country=Czech Republic] cytochrome oxidase subunit I, partial sequence	1.491			MF496010
	K26N	Seq224	[organism=Ornithomya avicularia] [clone=K26N] [country=Czech Republic] cytochrome oxidase subunit I, partial sequence	398			MF496011
	K36N	Seq225	[organism=Ornithomya avicularia] [clone=K36N] [country=Czech Republic] cytochrome oxidase subunit I, partial sequence	398			MF496012
	K44N	Seq226	[organism=Ornithomya avicularia] [clone=K44N] [country=Czech Republic] cytochrome oxidase subunit I, partial sequence	398			MF496013
	K20N	Seq227	[organism=Ornithomya avicularia] [clone=K20N] [country=Czech Republic] cytochrome oxidase subunit I, partial sequence	398			MF496014
	K24N	Seq228	[organism=Ornithomya avicularia] [clone=K24N] [country=Czech Republic] cytochrome oxidase subunit I, partial sequence	398			MF496015
	K19N	Seq229	[organism=Ornithomya avicularia] [clone=K19N] [country=Czech Republic] cytochrome oxidase subunit I, partial sequence	398			MF496016
	K21N	Seq230	[organism=Ornithomya avicularia] [clone=K21N] [country=Czech Republic] cytochrome oxidase subunit I, partial sequence	395			MF496017
	K25N	Seq231	[organism=Ornithomya avicularia] [clone=K25N] [country=Czech Republic] cytochrome oxidase subunit I, partial sequence	398			MF496018
	K31N	Seq232	[organism=Ornithomya avicularia] [clone=K31N] [country=Czech Republic] cytochrome oxidase subunit I, partial sequence	357			MF496019
	K23N	Seq233	[organism=Ornithomya avicularia] [clone=K23N] [country=Czech Republic] cytochrome oxidase subunit I, partial sequence	398			MF496020
	K34N	Seq234	[organism=Ornithomya avicularia] [clone=K34N] [country=Czech Republic] cytochrome oxidase subunit I, partial sequence	386			MF496021
	K43S	Seq235	[organism=Ornithomya avicularia] [clone=K43S] [country= cytochrome oxidase subunit I, partial sequenceCzech Republic]	398			MF496022
	K29N	Seq236	[organism=Ornithomya avicularia] [clone=K29N] [country=Czech Republic] cytochrome oxidase subunit I, partial sequence	398			MF496023
	OA	Seq237	[organism=Ornithomya avicularia] [clone=OA] [country=Czech Republic] cytochrome oxidase subunit I, partial sequence	1.457			MF495992
	CP	Seq238	[organism=Crataerina pallida] [clone=CP] [country=Czech Republic] cytochrome oxidase subunit I, partial sequence	653			MF496024
	JE43	Seq239	[organism=Lipoptena cervi] [clone=JE43] [country=Czech Republic] cytochrome oxidase subunit I, partial sequence	1.458			MF496025
	FH16	Seq240	[organism=Lipoptena fortisetosa] [clone=FH16] [country=Czech Republic] cytochrome oxidase subunit I, partial sequence	865			MF495993
	K16N	Seq241	[organism=Ornithoica turdi] [clone=K16N] [country=Czech Republic] cytochrome oxidase subunit I, partial sequence	397			MF496026
	K14N	Seq242	[organism=Ornithoica turdi] [clone=K14N] [country=Czech Republic] cytochrome oxidase subunit I, partial sequence	398			MF496027
	K22N	Seq243	[organism=Ornithoica turdi] [clone=K22N] [country=Czech Republic] cytochrome oxidase subunit I, partial sequence	391			MF496028
	K15N	Seq244	[organism=Ornithoica turdi] [clone=K15N] [country=Czech Republic] cytochrome oxidase subunit I, partial sequence	391			MF496029
	K17N	Seq245	[organism=Ornithoica turdi] [clone=K17N] [country=Czech Republic] cytochrome oxidase subunit I, partial sequence	398			MF496030
	A2	Seq246	[organism=Icosta sp. 3] [clone=A2] [country=South Africa] cytochrome oxidase subunit I, partial sequence	242			NA
	I1	Seq247	[organism=Ornithoica sp.2] [clone=I1] [country=Vietnam] cytochrome oxidase subunit I, partial sequence	804			MF495994
	I2	Seq248	[organism=Ornithoica sp.2] [clone=I2] [country=Vietnam] cytochrome oxidase subunit I, partial sequence	798			MF495995
	I3	Seq249	[organism=Ornithoica sp.3] [clone=I3] [country=Vietnam] cytochrome oxidase subunit I, partial sequence	780			MF495996
	P6	Seq250	[organism=Unknown louse fly] [clone=P6] [country=South Africa] cytochrome oxidase subunit I, partial sequence				NA
