# Supplementary material for: Arsenophonus and Sodalis replacements shape evolution of symbiosis in louse flies
Source: PeerJ. 2017 Dec 11;5:e4099. doi: 10.7717/peerj.4099 (PMC5729840; doi:10.7717/peerj.4099)
Supplement: Data S1 — File includes raw sequences acquired in this study: symbiont 16S rRNA, Wolbachia MLST, host 16S rRNA, host elongation factor, and host cytochrome oxidase subunit I. [file peerj-05-4099-s003.zip]

Archive with 1 entries (1 files):
- Data_S1.fasta
