# Supplementary material for: Arsenophonus and Sodalis replacements shape evolution of symbiosis in louse flies
Source: PeerJ. 2017 Dec 11;5:e4099. doi: 10.7717/peerj.4099 (PMC5729840; doi:10.7717/peerj.4099)
Supplement: Data S1 — File includes raw sequences acquired in this study: symbiont 16S rRNA, Wolbachia MLST, host 16S rRNA, host elongation factor, and host cytochrome oxidase subunit I. [file peerj-05-4099-s003.zip › Data_S1.fasta]

>Seq1 [organism=Arsenophonus endosymbiont of Icosta sp. 1] [clone=BC2] [country=South Africa] 16S ribosomal RNA gene, partial sequence
CCCGGCCGCCTGGCGGCCNGCGGGATTCGATTGCGGCAAGCCTAACACATGCAAGTCGAGCGGCAGCGGAAGGAAGCTTG
CTTCCTTGCCGGCGAGCGGCGGACGGGTGAGTAAGGTATGGGGATCTGGCCGAAGGCGGGGGATAACCACTGGAAACGGT
GGCTAATACCGCATAATCTCTAAGGAGCAAAGTGGGGGACCGTTCTGGCCTCACACCTTCGGATGAACCCATATGAGATT
AGCTAGTAGGTGGGGTAATGGCTCACCTAGGCGACGATCTCTAGCTGGTCTGAGAGGATGAACAGCCACACTGGGACTGA
GACACGGCCCAGACTCCTACGGGAGGCAGCAGTGGGGAATATTGCACAATGGGCGCAAGCCTGATGCAGCCATGCCGCGT
GTATGAAGAAGGCCTTCGGGTTGTAAAGTACTTTCAGTCGTGAGGAAGGTGTTAAGGTTAATAACCTTAGCAATTGACGT
TAGCGACAGAAGAAGCACCGGCTAACTCCGTGCCAGCAGCCGCGGTAATACGGAGGGTGCGAGCGTTAATCGGAATTACT
GGGCGTAAAGGGCACGCAGGCGGTTAATTAAGTTGGATGTGAAATCCCCGGGCTTAACCTGGGAATGGCATTCAAGACTG
GTTAGCTAGAGTCTTGTAGAGGGGGGTAGAATTCCATGTGTAGCGGTGAAATGCGTAGAGATGTGGAGGAATACCGGTGG
CGAAGGCGGCCCCCTGGACAAAGACTGACGCTCATGTGCGAAAGCGTGGGGAGCAAACAGGATTAGATACCCTGGTAGTC
CACGCTGTAAACGATGTCGATTTGGAGGTTGTGGTCATGAACTGTGGCCTCCGGAGCTAACGCGTTAAATCGACCGCCTG
GGGAGTACGGCCGCAAGGTTAAAACTCAAATGAATTGACGGGGGCCCGCACAAGCGGTGGAGCATGTGGTTTAATTCGAT
GCAACGCGAAGAACCTTACCTACTCTTGACATCCAGCGAATCCTTTAGAGATAGAGGAGTGCCTTCGGGAGCGCTGAGAC
AGGTGCTGCATGGCTGTCGTCAGCTCGTGTTGAGAAATGTTGGGTTAAG
>Seq2 [organism=Arsenophonus endosymbiont of Pseudolynchia sp.] [clone=BP8] [country=South Africa] 16S ribosomal RNA gene, partial sequence
GCCTAACACATGCAAGTCGAGCGGCAGCGGGAGAAAGCTTGCTTTCTTGCCGGCAAGCGGCGGACGGGTGAGTAAAGTAT
GGGGATCTACCCTGAGGCGGGGGATAACCACTGGAAACGGTGGCTAATACCGCATAATCTCTAAGGAGCAAAGTGGGGGA
CCTTATTTAATAGGCCTCACACCTTTGGATGAACCCATATGAGATTAGCTAGTAGGTGAGGTAAAGGCTCACCTAGGCGA
CGATCTCTAGCTGGTCTTAGAGGATGATCAGCCACACTGGGACTGAGACACGGCCCAGACTCCTACGGGAGGCAGCAGTG
GGGAATATTGCACAATGGGCGCAAGCCTGATGCAGCCATGCCGCGTGTATGAAGAAGGCCTTCGGGTTGTAAAGTACTTT
CAGTCGTAAGGAAAGTAATAAGGCTAATAATCTTAGTACTTGACGTTAGCGACAGAAGAAGCACCGGCTAACTCCGTGCC
AGCAGCCGCGGTAATACGGAGGGTGCAAGCGTTAATCGGAATTACTGGGCGTAAAGGGCACGCAGGCGGTTAATTAAGTT
GGATGTGAAATCCCTGGGCTTAACCTAGGAATGGCATCCAAGACTGGTTAGCTAGAGTCTTGGAGAGGGGGGTAGAATTC
CATGTGTAGCGGTGAAATGCGTAGAGATGTGGAGGAATATCGGTGGCGAAGGCGGCCCCCTGGACAGAGACTGACGCTCA
GGTGCGAAAGCGTGGGGAGCAAACAGGATTAGATACCCTGGTAGTCCACGCTGTAAACGATGTCGATTTGGAGGTTGTGG
TCAAGAACTGTGGCCTCCGGAGCTAACGCGTTAAATCGACCGCCTGGGGNAGTACGGCCGCAAGGTTAAAACTCAAATGA
ATTGACGGGGGCCCGCACAAGCGGTGGAGCATGTGGTTTAATTCGATGCAACGCGAAGAACCTTACCTACTCTTGACATC
CAGCGAAGCCTTTAGAGATAGAGGTGTACCTTAGGGAACGCTGAGACAGGTGCTGCATGGCTGTCGTCA
>Seq3 [organism=Arsenophonus endosymbiont of Pseudolynchia sp.] [clone=C1] [country=South Africa] 16S ribosomal RNA gene, partial sequence
GCTTAACACATGCAAGTCGAGCGGCAGCGGAAGGAAGCTTGCTTCCTTGCCGGCGAGCGGCGGACGGGTGAGTAAGGTAT
GGGGATCTGGCCGAAGGCGGGGGATAACCACTGGAAACGGTGGCTAATACCGCATAATCTYTAAGGAGCAAAGTGGGGGA
CCGTTCTGGCCTCACACCTTCGGATGAACCCATATGAGATTAGCTAGTAGGTGGGGTAATGGCTCACCTAGGCGACGATC
TCTAGCTGGTCTGAGAGGATGAACAGCCACACTGGGACTGAGACACGGCCCAGACTCCTACGGGAGGCAGCAGTGGGGAA
TATTGCACAATGGGCGCAAGCCTGATGCAGCCATGCCGCGTGTATGAAGAAGGCCTTCGGGTTGTAAAGTACTTTCAGTC
GTGAGGAAGGTGTTAAGGTTAATAACCTTAGCAATTGACGTTARCGACAGAAGAAGCACCGGCTAACTCCGTGCCAGCAG
CCGCGGTAATACGGAGGGTGCGAGCGTTAATCGGAATTACTGGGCGTAAAGGGCACGCAGGCGGTTAATTAAGTTGGATG
TGAAATCCCCGGGCTTAACCTGGGAATGGCATTCAAGACTGGTTAGCTAGAGTCTTGTAGANGGGGGGTAGAATTCCATG
TGTAGCGGTGAAATGCGTAGAGATGTGGAGGAATACCGGTGGCGAAGGCGGCCCCCTGGACAAAGACTGACGCTCATGTG
CGAAAGCGTGGGGAGCAAACAGGATTAGATACCCTGGTAGTCCACGCTGTAAACGATGTCGATTTGGAGGTTGTGGTCAT
GAACTGTGGCCTCCGGAGCTAACGCGTTAAATCGACCGCCTGGGGAGTACGGCCGCAAGGTTAAAACTCAAATGAATTGA
CGGGGGCCCGCACAAGCGGTGGAGCATGTGGTTTAATTCGATGCAACGCGAAGAACCTTACCTACTCTTGACATCCAGCG
AATCCTTTAGAGATAGAAGAGTGCCTTCGGGAGCGCTGAGACAGGTGCTGCATGGCTGTCGTCAGCTCGTGTTGTGAAAT
GTTGGGTTAAGTCCCGCAACGAGCGCAACCCTTATCCTTTGTTGCCAGCGATTTGGTCGGGAACTCAAAGGAGACTGCCG
GTGATAAACCGGAGGAAGGTGGGGATGACGTCAAGTCATCATGGCCCTTACGAGTAGGGCTACACACGTGCTACAATGG
>Seq4 [organism=Arsenophonus endosymbiont of Icosta sp. 2] [clone=C6] [country=South Africa] 16S ribosomal RNA gene, partial sequence
CCCGGCCGCCTGGCGGCCCGCGGGATTCGATTGCGGCAAGCCTAACACATGCAAGTCGAGCGGCAGCGGGAGGAAGCTTG
CTTCCTTGCCGGCGAGCGGCGGACGGGTGAGTAAGGTATGGGGATCTGGCCGAAGGCGGGGGATAACCACTGGAAACGGT
GGCTAATACCGCATAATCTCTAAGGAGCAAAGTGGGGGGCCGTTCTGGCCTCACACCTTCGGATGAACCCATATGAGATT
AGCTAGTAGGTGGGGTAAGGGCTCACCTAGGCGACGATCTCTAGCTGGTCTGAGAGGATGATCAGCCACACTGGGACTGA
GACACGGCCCAGACTCCTACGGGAGGCAGCAGTGGGGAATATTGCACAATGGGCGCAAGCCTGATGCAGCCATGCCGCGT
GTATGAAGAAGGCCTTCGGGTTGTAAAGTACTTTCAGTCGTGAGGAAGGTGTTAGGGTTAATAACCTTAGCAATTGACAT
TAGCGACAGAAGAAGCACCGGCTAACTCCGTGCCAGCAGCCGCGGTAATACGGAGGGTGCGAGCGTTAATCGGAATTACT
GGGCGTAAAGGGCACGCAGGCGGTTAATTAAGTTGGATGTGAAATCCCCGGGCTTAACCTGGGAATGGCATTCAAGACTG
GTTAGCTAGAGTCTTGTAGAGGGGGGTAGAATTCCATGTGTAGCGGTGAAATGCGTAGAGATGTGGAGGAATACCGGTGG
CGAAGGCGGCCCCCTGGACAAAGACTGACGCTCATGTGCGAAAGCGTGGGGAGCAAACAGGATTAGATACCCTGGTAGTC
CACGCTGTAAACGATGTCGATTTGGAGGTTGTGGTCATGAACTGTGGCCTCCGGAGCTAACGCGTTAAATCGACCGCCTG
GGGAGTACGGCCGCAAGGTTAAAACTCAAATGAATTGACGGGGGCCCGCACAAGCGGTGGAGCATGTGGTTTAATTCGAT
GCAACGCGAAGAACCTTACCTACTCTTGACATCCAGCGAATCCTTTAGAGATAGAGGAGTGCCTTCGGGAACGCTGAGAC
AGGTGCTGCATGGCTGTCGTCAGCTCGTGTTGAGAAATGTTG
>Seq5 [organism=Arsenophonus endosymbiont of Pseudolynchia sp.] [clone=CB2] [country=South Africa] 16S ribosomal RNA gene, partial sequence
ATGCAAGTCGAGCGGCAGCGGGAGGAAGCTTGCTTCCTTGCCGGCGAGCGGCGGACGGGTGAGTAAGGTATGGGGATCTG
GCCGAAGGCGGGGGATAACCACTGGAAACGGTGGCTAATACCGCATAATCTCTAAGGAACAAAGTGGGGGACCGTTCTGG
TCTCACACCTTCGGATGAACCCATATGAGATTAGCTAGTAGGTGGGGTAAGGGCTCACCTAGGCGACGATCTCTAGCTGG
TCTGAGAGGATGATCAGCCACACTGGGACTGAGACACGGCCCAGACTCCTACGGGAGGCAGCAGTGGGGAATATTGCACA
ATGGGCGCAAGCCTGATGCAGCCATGCCGCGTGTATGAAGAAGGCCTTCGGGTTGTAAAGTACTTTCAGTCGTGAGGAAG
GTGTTAGGGTTAATAACCTTAGCAATTGACATTAGCGACAGAAGAAGCACCGGCTAACTCCGTGCCAGCAGCCGCGGTAA
TACGGAGGGTGCGAGCGTTAATCGGAATTACTGGGCGTAAAGGGCACGCAGGCGGTTAATTAAGTTGGATGTGAAATCCC
CGGGCTTAACCTGGGAATGGCATTCAAGACTGGTTAGCTAGAGTCTTGTAGAGGGGGGTAGAATTCCATGTGTAGCGGTG
AAATGCGTAGAGATGTGGAGGAATACCGGTGGCGAAGGCGGCCCCCTGGACAAAGACTGACGCTCATGTGCGAAAGCGTG
GGGAGCAAACAGGATTAGATACCCTGGTAGTCCACGCTGTAAACGATGTCGATTTGGAGGTTGTGGTCATGAACTGTGGC
CTCCGGAGCTAACGCGTTAAATCGACCGCCTGGGGAGTACGGCCGCAAGGTTAAAACTCAAATGAATTGACGGGGGCCCG
CACAAGCGGTGGAGCATGTGGTTTAATTCGATGCAACGCGAAGAACCTTACCTACTCTTGACATCCAGCGAATCCTTTAG
AGATAGAGGAGTGCCTTCGGGAACGCTGAGACAGGTGCTGCATGGCTGTCGTCAGCTCGTGTTGTGAAATGTTGGGTTAA
GTCCCGCAACGAGCGCAACCCTTATCCTTTGTTGCCAGCGAGTAGAGTCGGGAACTCAAAGGAGACTGCCGGTGATAAAC
CGGAGGAAGGTGGGGATGACGTCAGGTCATCATGGCCCTTACGAGTAGGGCTACACACGTGCTACAATGG
>Seq6 [organism=Arsenophonus endosymbiont of Ornithoica sp. 1] [clone=D2] [country=South Africa] 16S ribosomal RNA gene, partial sequence
GCTTAACACATGCAAGTCGTGCGGCAACAGAAAAAGCTTATGTTTTTTGCTGGCGAGCGGCGGACGGGTGAGTAATATAT
GGGGATCTGCCCAGAGGAGGGGGATAACTATTGGAAACGATAGCTAATACCGCATAAACTCTTTTTGAGCAAAGCATGGG
ATAAGTTTTTTAATAAAATTTACCATGTGCCTTTGGATGAACTCATATGAGATTAGCTAGTAGGTGAGGTAAAAGCTGCA
CCTAGGCTACGATCTCTAGCTGGTCTGAGAGGATGACCAGCCACACTGGGACTGAGACACGGCCCAGACTCCTACGGGAG
GCAGCAGTGGGGAATATTGCACAATGGGCGAAAGCCTGATGCAGCCATGCCGCGTGTATGAAGAAGGCCTTCGGGTTGTA
AAGTACTTTCAGTCGGGAGGAAGATAATAGAGGCAAATAGCTTTTTTTATTTGACGTTACCGACAGAAGAAGCACCGGCT
AACTCCGTGCCAGCAGCCGCGGTAATACGGAGGGTGCGAGTGTTAATCGGAATTACTGGGCGTAAAGGGCACGCAGGCGG
TTAATTAAGTTGGATGTGAAATCCCTTGGCTCAACCTAGGAACTGCATTCAAAACTGAATAACTAGAGTCTCGTAGAGGG
GGGTAGAATTCCATGTGTAGCGGTGAAATGCGTAGAGATATGGAGGAATACCAGTGGCGAAGGCGGCCCCCTGGACGAAG
ACTGACGCTCATGTGCGAAAGCATGGGGAGCAAACAGGATTAGATACCCTGGTAGTCCATGCCGTAAACAATGTCAATTT
GGAGGTTGTAGTCTTAGAACTGTAGCTTCCGTAGCTAACGCGTTAAATTGACCGCCTGGGGAGTACGACCGCAAGGTTAA
AACTCAAATGAATTGACGGGGGCCCGCACAAGCGGTGGAGCATGTGGTTTAATTCGATGCAACGCGAAGAACCTTACCTA
CTCTTGACATCCATAGAAGTTTATTGAGAAATAAACGTGCCTTAGGGAACTATGAGACAGGTGCTGCATGGCTGTCGTCA
GCTCGTGTTGTGAAATGTTGGGTTAAGTCCCGCAACGAGCGCAACCCTTTTCCTTTGTTGCCAGCGAGTAAGTCGGGAAC
TCAAAGGATACTGCCGGTGATAAACCGGAGGAAGGTGGGGATGACGTCAAGTCATCATGGCCCTTACGAGTAGGGCTACA
CACGTGCTACAATGGAATCGAA
>Seq7 [organism=Arsenophonus endosymbiont of Pseudolynchia sp.] [clone=E14] [country=South Africa] 16S ribosomal RNA gene, partial sequence
CTTAACCCAACATTTCTCAACACGAGCTGACGACAGCCATGCAGCACCTGTCTCAGCGTTCCCTAAGGTACACCTCTATC
TCTAAAGGCTTCGCTGGATGTCAAGAGTAGGTAAGGTTCTTCGCGTTGCATCGAATTAAACCACATGCTCCACCGCTTGT
GCGGGCCCCCGTCAATTCATTTGAGTTTTAACCTTGCGGCCGTACTCCCCAGGCGGTCGATTTAACGCGTTAGCTCCGGA
GGCCACAGTTCTTGACCACAACCTCCAAATCGACATCGTTTACAGCGTGGACTACCAGGGTATCTAATCCTGTTTGCTCC
CCACGCTTTCGCACCTGAGCGTCAGTCTCTGTCCAGGGGGCCGCCTTCGCCACCGATATTCCTCCACATCTCTACGCATT
TCACCGCTACACATGGAATTCTACCCCCCTCTCCAAGACTCTAGCTAACCAGTCTTGGATGCCATTCCTAGGTTAAGCCC
AGGGATTTCACATCCAACTTAATTAACCGCCTGCGTGCCCTTTACGCCCAGTAATTCCGATTAACGCTTGCACCCTCCGT
ATTACCGCGGCTGCTGGCACGGAGTTAGCCGGTGCTTCTTCTGTCGCTAACGTCAAGTACTAAGATTATTAGCCTTATTA
CTTTCCTTACGACTGAAAGTACTTTACAACCCGAAGGCCTTCTTCATACACGCGGCATGGCTGCATCAGGCTTGCGCCCA
TTGTGCAATATTCCCCACTGCTGCCTCCCGTAGGAGTCTGGGCCGTGTCTCAGTCCCAGTGTGGCTGATCATCCTCTAAG
ACCAGCTAGAGATCGTCGCCTAGGTGAGCCTTTACCTCACCTACTAGCTAATCTCATATGGGTTCATCCAAAGGTGTGAG
GCCTATTAAATAAGGTCCCCCACTTTGCTCCTTAGAGATTATGCGGTATTAGCCACCGTTTCCAGTGGTTACCCCCCGCC
TCAGGGTAGATCCCCATACTTTACTCACCCGTCCGCCGCTTGCCGGCAAGAAAGCAAGCTTTCTCCCGCTGCCGCTCGAC
TTGCATGTGTTAGGCTTGCCG
>Seq8 [organism=Arsenophonus endosymbiont of Pseudolynchia sp.] [clone=F5] [country=South Africa] 16S ribosomal RNA gene, partial sequence
GCGGAAGGAAGCTTGCTTCCTTGCCGGCGAGCGGCGGACGGGTGAGTAAGGTATGGGGATCTGGCCGAAGGCGGGGGATA
ACCACTGGAAACGGTGGCTAATACCGCATAATCTCTAAGGAGCAAAGTGGGGGACCGTTCTGGCCTCACACCTTCGGATG
AACCCATATGAGATTAGCTAGTAGGTRGGGTAATGGCTCACCTAGGCGACGATCTCTAGCTGGTCTGAGAGGATGAACAG
CCGCACTGGGACTGAGACACGGCCCAGACTCCTACGGGAGGCAGCAGTGGGGAATATTGCACAATGGGCGCAAGCCTGAT
GCAGCCATGCCGCGTGTATGAAGAAGGCCTTCGGGTTGTAAAGTACTTTCAGYCGTGAGGAAGGTGTTAAGGTTAATAAC
CTTAGCAATTGACGTTAGCGACAGAAGAAGCACCGGCTAACTCCGTGCCAGCAGCCGCGGTAATACGGAGGGTGCGAGCG
TTAATCGGAATTACTGGGCGTAAAGGGCACGCAGGCGGTTAATTAAGTTGGATGTGAAATCCCCGGGCTTAACCTGGGAA
TGGCATTCAAGACTGGTTAGCTAGAGTCTTGTAGAGGGGGGTAGAATTCCATGTGTAGCGGTGAAATGCGTAGAGATGTG
GAGGAATACCGGTGGCGAAGGCGGCCCCCTGGACAAAGACTGACGCTCATGTGCGAAAGCGTGGGGAGCAAACAGGATTA
GATACCCTGGTAGTCCATGCTGTAAACGATGTCGATTTGGAGGTTGTGGTCATGAACTGTGGCCTCCGGAGCTAACGCGT
TAAATCGACCGCCTNGGGGAGTACGGCCGCAAGGTTAAAACTCAAATGAATTGACGGGGGCCCGCACAAGCGGTGGAGCA
TGTGGTTTAATTCGATGCAACGCGAAGAACCTTACCTACTCTTGACATCCAGCGAATCCTTTAGAGATAGAGGAGTGCCT
TCGGGAGCGCTGAGACAGGTGCTGCATGGCTGTCGTCAGCTCGTGTTGTGAAATGTTGGGTTAAGTCCCGCAACGAGCGC
AACCCTTATCCTTTGTTGCCAGCGATTCGGTCGGGAACTCAAAGGAGACTGCCGGTGATAAACCGGAGGAAGGTGGGGAT
GACGTCAAGTCATCATGGCCCTTACGAGTAGGGCTACACACGTGCTACAATGG
>Seq9 [organism=Arsenophonus endosymbiont of Lipoptena sp.] [clone=K10c3] [country=Czech Republic] 16S ribosomal RNA gene, partial sequence
AATAACTATAATAATTGACGTTAACAACAGAAGAAGCACCGGCTAACTCCGTGCCAGCAGCCGCGGTAATACGGAGGGTG
CAAGCGTTAGTCAGAATTACTGGGCGTAAAGGGCACGCAGGCGGTTAATTAAGTTGGATGTGAAATCCCTGGGCTTAACC
TAGGAACGGCATTCAAAACTGGTTAGCTAGAGTCTTGTAGAGGGGGGTAGAATTCCATGTGTAGCGGTGAAATGCGTAGA
GATATGGAGGAATACCAGTGGCGAAAGCGGCCCCCTGGACAAATACTGACGCTCATGTGCGAAAGCGTGGGGAGCAAACA
GGATTAGATACCCTGGTAGTCCACGCTGTAAACGATGTCGATTTGGAGGTTGTAGTCATGGACTGTGGCCTCCGAAGCTA
ACGCGTTAAATCGACCGCCTGGGGAGTACGGCCGCAAGGTTAAAACTCAAATGAATTGACGGGGGCCCGCACAAGCGGTG
GAGCATGTGGTTTAATTCGATGCAACGCGAAGAACCTTACCTACTCTTGACATCCAGCGAATCTTTTAGAAATAAAAGAG
TGCCTTTAGGAACGCTGAGACAGGTGCTGCATGGCTGTCGTCAGCTCGTGTTGAGAAATGTTGGGTTAAG
>Seq10 [organism=Arsenophonus endosymbiont of Ornithomya avicularia] [clone=K13c3] [country=Czech Republic] 16S ribosomal RNA gene, partial sequence
AGTCGAGCGGCAGCGGGAGAAAGCTTGCTTTCTTGCCGGCGAGCGGCGGACGGGTGAGTAAGGTATGGGGATCTGGCCGA
AGGCGGGGGATAACCACTGGAAACGGTGGCTAATACTGCATAATCTCTAAGGAGCAAAGTGGGGGACCATTTGGCCTCAC
ACCTTCGGATGAACCCATATGAGATTAGCTAGTAGGTGGGGTAAAGGCTCACCTAGGCGACGATCTCTAGCTGGTCTGAG
AGGATGATCAGCCACACTGGGACTGAGACACGGCCCAGACTCCTACGGGAGGCAGCAGTGGGGAATATTGCACAATGGGC
GCAAGCCTGATGCAGCCATGCCGCGTGTATGAAGAAGGCCTTCGGGTTGTAAAGTACTTTCAGTCGTGAGGAAGGTGTTA
AGGTTAATAGTCTTAGCAATTGACGTTAGCGACAGAAGAAGCACCGGCTAACTCCGTGCCAGCAGCCGCGGTAATACGGA
GGGTGCGAGCGTTAATCGGAATTACTGGGCGTAAAGGGTACGCAGGCGGTTAATTAAGTTGGATGTGAAATCCCCGGGCT
TAACCTGGGAATGGCATTCAAGACTGGTTAGCTAGAGTCTTGTAGAGGGGGGTAGAATTCCATGTGTAGCGGTGAAATGC
GTAGAGATGTGGAGGAATACCGGTGGCGAAGGCGGCCCCCTGGACAAAGACTGACGCTCATGTGCGAAAGCGTGGGGAGC
AAACAGGATTAGATACCCTGGTAGTCCACGCTGTAAACGATGTCGATTTGGAGGTTGTGGTCCTGAACTGTGGCCTCCGG
AGCTAACGCGTTAAATCGACCGCCTGGGGAGTACGGCCGCAAGGTCAAAACTCAAATGAATTGACGGGGGCCCGCACAAG
CGGTGGAGCATGTGGTTTAATTCGATGCAACGCGAAGAACCTTACCTACTCTTGACATCCAGCGAAGCCTTTAGAGATAG
AGGCGTGCCTTCGGGAGCGCTGAGACAGGTGCTGCATGGCTGTCGTCAGCTCGTGTTGAGAAATGTTGGGTTAAG
>Seq11 [organism=Arsenophonus endosymbiont of Ornithoica turdi] [clone=K14N] [country=Czech Republic] 16S ribosomal RNA gene, partial sequence
CATTCAAGCCTAACACATGCAGTCGAGCGGCAGCGAAAATATAGTTCATCTATATTGTCGGCGAGCGGCGGACGGGTGAG
TAACATATGGGGATCTACCCTAAGGCGGGGGGTAACTATTGGAAACGGTAGCTAATACCGCATAATCTCTTAGGAGTAAA
GTGGGGGACCATACATAAAATGTGGCCTCCCACCTTAGGATGAACCCATATGAGATTAGCTAGTAGGTGGAGTAAAGGTT
CACCTAGGCAACGATCTCTAGCTGGTCTGAGAGGATGATCAGCCACACTGGGACTGAAACACGGCCCAGACTCCTACGGG
AGGCAGCAGTGGGGAATATTGCACAATGGGCGCAAGCCTGATGCAGCCATGCCGCGTGTATGAAGAAGGCCTTCGGGTTG
TAAAGTACTTTCAGTCGGGAGGAAGATATCAAAGTTAATATCTTTAATATTTGACGATACCGACATAAGAAGCACCGGCT
AACTCTGTGCCAGCAGCCGCGGTAATACGGAGGGTGCGAGCGTTAATCGGAATTACTGGGCGTAAAGGGCACGCGGGCGG
TTAATTAAGTTGGATGTGAAATCCCCGGGCTTAACCTTGGAATGGCATTCAAAACTGATTAACTAGAGTTTTGTAGAGGG
AGGTAGAATTCCATGTGTAGCGGTGAAATGTGTAGAGATATGGAGGAATACCAGTGGCGAAGGCGGCCTCCTGGACAAAA
ACTGACGCTCATGTGCGAAAGCGTGGGGAGCAAACAGGATTAGATACCCTGGTAGTCCATGCTGTAAACAATGTCGATTT
GGAGGTTGCGGTCTTGAACTGTGGCTTCCGGAGCTAACGCGTTAAATCGACCGCCTGGGGAGTACGGCCGCAAGGTTAAA
ACTCAAATGAATTGACGGGGGCCCGCACAAGCGGTGGAGCATGTGGTTTAATTCGATGCAACGCGAAGAACCTTACCTAC
TCTTGACATCCAAAGTACTGAACAGAAATGTTCGGGTGCCTTAGGGAACTTTGAGACAGGTGCTGCATGGCTGTCGTCAG
CTCGTGTTGAGAAATGTTGGGTTAAG
>Seq12 [organism=Arsenophonus endosymbiont of Ornithoica turdi] [clone=K15N] [country=Czech Republic] 16S ribosomal RNA gene, partial sequence
GCGGCAAGCCTAACACATGCAAGTCGTGCGGCAACAGAAAAAACTTATGTTTTTTGCTGGCGAGCGGCGGTCGGGTGAGT
AATGTATGGGGATCTGCCCAGAGGAGGGGGATAACTATTGGAAACGATAGCTAATACCGCATAAATTCTCTTTTGAGCAA
AGCATGGGATAAGTTTTTATTAAAACTTACCATGTGCCTTTGGATGAACTCATATGAGATTAGCTAGTAGGTGAGGTAAA
GGCTACACCTAGGCTACGATCTCTAGCTGGTCTGAGAGGATGACCAGCCACACTGGACTGAGACACGGCCCAGACTCCTA
CGGGAGGCAGCAGTGGGAATATTGCACAATGGGCGAAAGCCTGATGCAGCCATGCCGCGTGTATGAAGAAGGCCTTCGGG
TTGTAAAGTACTTTCAGTCGGGAGGAAGGTAATAGAGGCAAATAGCTTTTTTTATTTGACGTTACCGACAGAAGAAGCAC
CGGCTAACTCCGTGCCAGCAGCCGCGGTAATACGGAGGGTGCGAGTGTTAATCGGAATTACTGGGCGTAAAGGGCACGCA
GGCGGTTAATTAAGTTGGATGTGAAATCCCTTGGCTCAACCTAGGAACTGCATTCAAAACTGAATAACTAGAGTCTCGTA
GAGGGGGGTAGAATTCCATGTGTAGCGGTGAAATGCGTAGAGATATGGAGGAATACCAGTGGCGAAGGCGGCCCCCTGGG
CGAAGACTGACGCTCATGTGCGAAAGCATGGGGAGCAAACAGGATTAGATACCCTGGTAGTCCATGCCGTAAACAATGTC
AATTTGGAGGTTGTAGTCTTAGAACTGTAGCTTCCGTAGCTAACGCGTTAAATTGACCGCCTGGGGAGTACGACCGCAAG
GTTAAAACTCAAATGAATTGACGGGGGCCCGCACAAGCGGTGGAGCATGTGGTTTAATTCGATGCAACGCGAAGAACCTT
ACCTACTCTTGACATCCATAGAAGTTTATTGAGAAATAAACGTGCCTTAGGGAACTATGAGACAGGTGCTGCATGGCTGT
CGTCAGCTCGTGTTGAGAAATGTTGGGTTAAG
>Seq13 [organism=Arsenophonus endosymbiont of Ornithoica turdi] [clone=K16N] [country=Czech Republic] 16S ribosomal RNA gene, partial sequence
GCGGCAAGCCTAACACATGCAAGTCGTGCGGCAACAGAAAAAACTTATGTTTTTTGCTGGCGAGCGGCGGACGGGTGAGT
AATGTATGGGGATCTGCCCAGAGGAGGGGGATAACTATTGGAAACGATAGCTAATACCGCATAAATTCTCTTTTGAGCAA
AGCATGGGATAAGTTTTTATTAAAACTTACCATGTGCCTTTGGATGAACTCATATGAGATTAGCTAGTAGGTGAGGTAAA
GGCTACACCTAGGCTACGATCTCTAGCTGGTCTGAGAGGATGACCAGCCACACTGGGACTGAGACACGGCCCAGACTCCT
ACGGGAGGCAGCAGTGGGGAATATTGCACAATGGGCGAAAGCCTGATGCAGCCATGCCGCGTGTATGAAGAAGGCCTTCG
GGTTGTAAAGTACTTTCAGTCGGGAGGAAGGTAATAGAGGCAAATAGCTTTTTTTATTTGACGTTACCGACAGAAGAAGC
ACCGGCTAACTCCGTGCCAGCAGCCGCGGTAATACGGAGGGTGCGAGTGTTAATCGGAATTACTGGGCGTAAAGGGCACG
CAGGCGGTTAATTAAGTTGGATGTGAAATCCCTTGGCTCAACCTAGGAACTGCATTCAAAACTGAATAACTAGAGTCTCG
TAGAGGGGGGTAGAATTCCATGTGTAGCGGTGAAATGCGTAGAGATATGGAGGAATACCAGTGGCGAAGGCGGCCCCCTG
GGCGAAGACTGACGCTCATGTGCGAAAGCATGGGGAGCAAACAGGATTAGATACCCTGGTAGTCCATGCCGTAAACAATG
TCAATTTGGAGGTTGTAGTCTTAGAACTGTAGCTTCCGTAGCTAACGCGTTAAATTGACCGCCTGGGGAGTACGACCGCA
AGGTTAAAACTCAAATGAATTGACGGGGGCCCGCACAAGCGGTGGAGCATGTGGTTTAATTCGATGCAACGCGAAGAACC
TTACCTACTCTTGACATCCATAGAAGTTTATTGAGAAATAAACGTGCCTTAGGGAACTATGAGACAGGTGCTGCATGGCT
GTCGTCAGCTCGTGTTGAGAAATGTTGGGTTAAG
>Seq14 [organism=Arsenophonus endosymbiont of Ornithoica turdi] [clone=K22N] [country=Czech Republic] 16S ribosomal RNA gene, partial sequence
AGAGGAGGGGGATAACTATTGGAAACGATAGCTAATACCGCATAAATTCTCTTTTGAGCAAAGCATGGGATAAGTTTTTA
TTAAAACTTACCATGTGCCTTTGGATGAACTCATATGAGATTAGCTAGTAGGTGAGGTAAAGGCTACACCTAGGCTACGA
TCTCTAGCTGGTCTGAGAGGATGACCAGCCACACTGGGACTGAGACACGGCCCAGACTCCTACGGGAGGCAGCAGTGGGG
AATATTGCACAATGGGCGAAAGCCTGATGCAGCCATGCCGCGTGTATGAAGAAGGCCTTCGGGTTGTAAAGTACTTTCAG
TCGGGAGGAAGGTAATAGAGGCAAATAGCTTTTTTTATTTGACGTTACCGACAGAAGAAGCACCGGCTAACTCCGTGCCA
GCAGCCGCGGTAATACGGAGGGTGCGAGTGTTAATCGGAATTACTGGGCGTAAAGGGCACGCAGGCGGTTAATTAAGTTG
GATGTGAAATCCCTTGGCTCAACCTAGGAACTGCATTCAAAACTGAATAACTAGAGTCTCGTAGAGGGGGGTAGAATTCC
ATGTGTAGCGGTGAAATGCGTAGAGATATGGAGGAATACCAGTGGCGAAGGCGGCCCCCTGGGCGAAGACTGACGCTCAT
GTGCGAAAGCATGGGGAGCAAACAGGATTAGATACCCTGGTAGTCCATGCCGTAAACAATGTCAATTTGGAGGTTGTAGT
CTTAGAACTGTAGCTTCCGTAGCTAACGCGTTAAATTGACCGCCTGGGGAGTACGACCGCAAGGTTAAAACTCAAATGAA
TTGACGGGGGCCCGCACAAGCGGTGGAGCATGTGGTTTAATTCGATGCAACGCGAAGAACCTTACCTACTCTTGACATCC
ATAGAAGTTTATTGAGAAATTAACGTGCTTTAGGGAGGTATGAGACAGCCGGTGCATGGCTGTTGTCAGCTC
>Seq15 [organism=Arsenophonus endosymbiont of Ornithomya avicularia] [clone=K24N] [country=Czech Republic] 16S ribosomal RNA gene, partial sequence
GCGGCAAGCCTAACACATGCAAGTCGAGCGGCAACGAAAAAATAGAATTTCTATAGTTTCAGCGAGCGGCGGACGGGTGA
GTAAAATATGGGGATCTACCCTAAGGCGGGGGATAACTATTGGAAACGGTAGCTAATACCGCATAATCTCTTATGAGTAA
AGTGGGGGACTCAGTAACATGGGCCTCACACCTTAGGATGAACCCATATGAGATTAGCTAGTAGGTGGAGTAAAGGTTCA
CCTAGGCAACGATCTCTAGCTGGTCTGAGAGGATGATCAGCCACACTGGGACTGAGACACGGCCCAGACTCCTACGGGAG
GCAGCAGTGGGGAATATTGCACAATGGGCGAAAGCCTGATGCAGCCATGCCGCGTGTATGAAGAAGGCCTTCGGGTTGTA
AAGTACTTTCAGTCGGGAGGAAGATATTACAGCTAACATCTTTAATGTTTGACGATACCGAAATAAGAAGCACCGGCTAA
CTCTGTGCCAGCAGCCGCGGTAATACGGAGGGTGCGAGCGTTAATCGGAATTACTGGGCGTAAAGGGCACGCAGGCGGTT
AATATAAGTTGGATGTGAAATCCCCGGGCTTAACCTTGGAATGGCATTCAAAACTGATTAACTAGAGTTTTGTAGAGGGA
GGTAGAATTCCATGTGTAGCGGTGAAATGTGTAGAGATATGGAGGAATACCAGTGGCGAAGGCGGCCTCCTGGACAAAAA
CTGACGCTCATGTGCGAAAGCGTGGGGAGCAAACAGGATTAGATACCCTGGTAGTCCATGCCGTAAACAATGTCGATTTG
GAGGTTGCGGTCTTGAACTGTGGCTTCCGGAGCTAACGCGTTAAATCGACCGCCTGGGGAGTACGGCCGCAAGGTTAAAA
CTCAAATGAATTGACGGGGGCCCGCACAAGCGGTGGAGCATGTGGTTTAATTCGATGCAACGCGAAGAACCTTACCTACT
CTTGACATCCAAAGTACTGAACAGAAATGTTTAGGTGCCTTCGGGAGCTTTGAGAC
>Seq16 [organism=Arsenophonus endosymbiont of Ornithomya avicularia] [clone=K25N] [country=Czech Republic] 16S ribosomal RNA gene, partial sequence
GCGGCAAGCCTAACACATGCAAGTCGAGCGGCAACGAAAAAATAGAATTTCTATAGTTTCAGCGAGCGGCGGACGGGTGA
GTAAAATATGGGGATCTACCCTAAGGCGGGGGATAACTATTGGAAACGGTAGCTAATACCGCATAATCTCTTATGAGTAA
AGTGGGGGACTCAGTAACATGGGCCTCACACCTTAGGATGAACCCATATGAGATTAGCTAGTAGGTGGAGTAAAGGTTCA
CCTAGGCAACGATCCCTAGCTGGTCTGAGAGGATGATCAGCCACACTGGGACTGAGACACGGCCCAGACTCCTACGGGAG
GCAGCAGTGGGGAATATTGCACAATGGGCGAAAGCCTGATGCAGCCATGCCGCGTGTATGAAGAAGGCCTTCGGGTTGTA
AAGTACTTTCAGTCGGGAGGAAGATATTACAGCTAACATCTTTAATGTTTGACGATACCGAAATAAGAAGCACCGGCTAA
CTCTGTGCCAGCAGCCGCGGTAATACGGAGGGTGCGAGCGTTAATCGGAATTACTGGGCGTAAAGGGCACGCAGGCGGTT
AATATAAGTTGGATGTGAAATCCCCGGGCTTAACCTTGGAATGGCATTCAAAACTGATTAACTAGAGTTTTGTAGAGGGA
GGTAGAATTCCATGTGTAGCGGTGAAATGTGTAGAGATATGGAGGAATACCAGTGGCGAAGGCGGCCTCCTGGACAAAAA
CTGACGCTCATGTGCGAAAGCGTGGGGAGCAAACAGGATTAGATACCCTGGTAGTCCATGCCGTAAACAATGTCGATTTG
GAGGTTGCGGTCTTGAACTGTGGCTTCCGGAGCTAACGCGTTAAATCGACCGCCTGGGGAGTACGGCCGCAAGGTTAAAA
CTCAAATGAATTGACGGGGGCCCGCACAAGCGGTGGAGCATGTGGTTTAATTCGATGCAACGCGAAGAACCTTACCTACT
CTTGACATCCAAAGTACTGAACAGAAATGTTTAGGTGCCTTCGGGAGCTTTGAGACAGGTGCTGCATGGCTGTCGTCAGC
TCGTGTTGAGAAATGTTGGGTTAAG
>Seq17 [organism=Arsenophonus endosymbiont of Ornithomya avicularia] [clone=K26N] [country=Czech Republic] 16S ribosomal RNA gene, partial sequence
GCGGCAAGCCTAACACATGCAAGTCGAGCGGCAACGAAAAAATAGAATTTCTATAGTTTCAGCGAGCGGCGGACGGGTGA
GTAAAATATGGGGATCTACCCTAAGGCGGGGGATAACTATTGGAAACGGTAGCTAGTACCGCATAATCTCTTATGAGTAA
AGTGGGGGACTCAGTAACATGGGCCTCACACCTTAGGATGAACCCATATGAGATTAGCTAGTAGGTGGAGTAAAGGTTCA
CCTAGGCAACGATCTCTAGCTGGTCTGAGAGGATGATCAGCCACACTGGGACTGAGACACGGCCCAGACTCCTACGGGAG
GCAGCAGTGGGGAATATTGCACAATGGGCGAAAGCCTGATGCAGCCATGCCGCGTGTATGAAGAAGGCCTTCGGGTTGTA
AAGTACTTTCAGTCGGGAGGAAGATATTACAGCTAACATCTTTAATGTTTGACGATACCGAAATAAGAAGCACCGGCTAA
CTCTGTGCCAGCAGCCGCGGTAATACGGAGGGTGCGAGCGTTAATCGGAATTACTGGGCGTAAAGGGCACGCAGGCGGTT
AATATAAGTTGGATGTGAAATCCCCGGGCTTAACCTTGGAATGGCATTCAAAACTGATTAACTAGAGTTTTGTAGAGGGA
GGTAGAATTCCATGTGTAGCGGTGAAGTGTGTAGAGATATGGAGGAATACCAGTGGCGAAGGCGGCCTCCTGGACAAAAA
CTGACGCTCATGTGCGAAAGCGTGGGGAGCAAACAGGATTAGATACCCTGGTAGTCCATGCCGTAAACAATGTCGATTTG
GAGGTTGCGGTCTTGAACTGTGGCTTCCGGAGCTAACGCGTTAAATCGACCGCCTGGGGAGTACGGCCGCAAGGTTAAAA
CTCAAATGAATTGACGGGGGCCCGCACAAGCGGTGGAGCATGTGGTTTAATTCGATGCAACGCGAAGAACCTTACCTACT
CTTGACATCCAAAGTACTGAACAGAAATGTTTAGGTGCCTTCGGGAGCTTTGAGACAGGTGCTGCATGGCTGTCGTCAGC
TCGTGTTGAGAAATGTTGGGTTAAG
>Seq18 [organism=Arsenophonus endosymbiont of Icosta sp. 2] [clone=L1] [country=South Africa] 16S ribosomal RNA gene, partial sequence
CGATTGCTTAACACATGCAAGTCGAGCGGCAGCGGAAGGAAGCTTGCTTCCTTGCCGGCGAGCGGCGGACGGGTGAGTAA
GGTATGGGGATCTGGCCGAAGGCGGGGGATAACCACTGGAAACGGTGGCTAATACCGCATAATCTCTAAGGAGCAAAGTG
GGGGACCGTTCTGGCCTCACACCTTCGGATGAACCCATATGAGATTAGCTAGTAGGTGGGGTAATGGCTCACCTAGGCGA
CGATCTCTAGCTGGTCTGAGAGGATGATCAGCCACACTGGGACTGAGACACGGCCCAGACTCCTACGGGAGGCAGCAGTG
GGGAATATTGCACAATGGGCGCAAGCCTGATGCAGCCATGCCGCGTGTATGAAGAAGGCCTTCGGGTTGTAAAGTACTTT
CAGTCGTGAGGAAGGTGTTAAGGTTAATAACCTTAGCAATTGACGTTAGCGACAGAAGAAGCACCGGCTAACTCCGTGCC
AGCAGCCGCGGTAATACGGAGGGTGCGAGCGTTAATCGGAATTACTGGGCGTAAAGGGCACGCAGGCGGTTAATTAAGTT
GGATGTGAAATCCCCGGGCTTAACCTGGGAATGGCATTCAAGACTGGTTAGCTAGAGTCTTGTAGAGGGGGGTAGAATTC
CATGTGTAGCGGTGAAATGCGTAGAGATGTGGAGGAATACCGGTGGCGAAGGCGGCCCCCTGGACAAAGACTGACGCTCA
TGTGCGAAAGCGTGGGGAGCAAACAGGATTAGATACCCTGGTAGTCCACGCTGTAAACGATGTCGATTTGGAGGTTGTGG
TCATGAACTGTGGCCTCCGGAGCTAACGCGTTAAATCGACCGCCTGGGGAGTACGGCCGCAAGGTTAAAACTCAAATGAA
TTGACGGGGGCCCGCACAAGCGGTGGAGCATGTGGTTTAATTCGATGCAACGCGAAGAACCTTACCTACTCTTGACATCC
AGCGAATTCTTTAGAGATAGAGGAGTGCCTTCGGGAGCGCTGAGACAGGTGCTGCATGGCTGTCGTCAGCTCGTGTTGTG
AAATGTTGGGTTAAGTCCCGCAACGAGCGCAACCCTTATCCTTTGTTGCCAGCGATTCGGTCGGGAACTCAAAGGAGACT
GCCGGTGATAAACCGGAGGAAGGTGGGGATGACGTCAAGTCATCATGGCCCTTACGAGTAGGGCTACACACGTGCTACAA
TGGAATCGAA
>Seq19 [organism=Arsenophonus endosymbiont of Nycteribia kolenatii] [clone=NK] [country=Czech Republic] 16S ribosomal RNA gene, partial sequence
GAAGAAGTTTTTTTTCTTTGTCGGCGAGCGGCGGACGGGTGAGTAATGTATGGGGATCTACCTTTAGGAGTGGGATAACT
ATTAGAAATGATAGCTAATACCGCATAATCTCTGAGGAGCAAAGTGGGGGACTTATTTATAAAATAAGCCTCATGCCTTT
AGATGAACCCATATGAGATTAGCTAGTAGGTGAGGTAATGGCTTACCTAGGCTACGATCTCTAGCTGGTCTGAGAGGATG
GCCAGCCACACTGGGACTGAGACACGGCCCAGACTCCTACGGGAGGCAGCAGTGGGGAATATTGCACAATGGGCGAAAGC
CTGATGCAGCTATGCCGCGTGTATGAAGAAGGCCTTCGGGTTGTAAAGTACTTTCAGTTGTGAGGAAGGAATTAAAGTTA
ATACCTTTAATTATTGACATTAGCAACAAAAGAAGCACCGGCTAACTCCGTGCCAGCAGCCGCGGTAATACGGAGGGTGC
AAGCGTTAATCGGAATTACTGGGCGTAAAGGGCACGCAGGTGGTTAATTAAGTTGGGTGTGAAATCCCTAGGCTTAACCT
TGGAATTGCATTCAAAACTGATTAGCTAGAGTCTTGTAGAGGGAGGTAGAATTCCATGTGTAGCGGTGAAATGCGTAGAG
ATATGGAGGAATACCAGTGGCGAAGGCGACCTCCTGGACAAAGACTGACGCTCATGTGCGAAAGCGTGGGGAGCAAACAG
GATTAGATACCCTGGTAGTCCATGCTGTAAACGATGTCGATTTGGAGGTTGTGA
>Seq20 [organism=Arsenophonus endosymbiont of Ornithomya avicularia] [clone=OA] [country=Czech Republic] 16S ribosomal RNA gene, partial sequence
CAGCGAGCGGCGGACGGGTGAGTAAAATATGGGGATCTACCCTAAGGCGGGGGATAACTATTGGAAACGGTAGCTAATAC
CGCATAATCTCTTATGAGTAAAGTGGGGGACTCAGTAACATGGGCCTCACACCTTAGGATGAACCCATATGAGATTAGCT
AGTAGGTGGAGTAAAGGTTCACCTAGGCAACGATCTCTAGCTGGTCTGAGAGGATGATCAGCCACACTGGGACTGAGACA
CGGCCCAGACTCCTACGGGAGGCAGCAGTGGGGAATATTGCACAATGGGCGAAAGCCTGATGCAGCCATGCCGCGTGTAT
GAAGAAGGCCTTCGGGTTGTAAAGTACTTTCAGTCGGGAGGAAGATATTACAGCTAACATCTTTAATGTTTGACGATACC
GAAATAAGAAGCACCGGCTAACTCTGTGCCAGCAGCCGCGGTAATACGGAGGGTGCGAGCGTTAATCGGAATTACTGGGC
GTAAAGGGCACGCAGGCGGTTAATATAAGTTGGATGTGAAATCCCCGGGCTTAACCTTGGAATGGCATTCAAAACTGATT
AACTAGAGTTTTGTAGAGGGAGGTAGAATTCCATGTGTAGCGGTGAAATGTGTAGAGATATGGAGGAATACCAGTGGCGA
AGGCGGCCTCCTGGACAAAAACTGACGCTCATGTGCGAAAGCGTGGGGAGCAAACAGGATTAGATACCCTGGTAGTCCAT
GCCGTAAACAATGTCGATTTGGAGGTTGCGGTCTTGAACTGTGGCTTCCGGAGCTAACGCGTTAAATCGACCGCCTGGGG
AGTACGGCCGCAAGGTTAAAACTCAAATGAATTGACGGGGGCCCGCACAAGCGGTGGAGCATGTGGTTTAATTCGATGCA
ACGCGAAGAACCTTACCTACTCTTGACATCCA
>Seq21 [organism=Arsenophonus endosymbiont of Ornithomya biloba] [clone=OB] [country=Czech Republic] 16S ribosomal RNA gene, partial sequence
GCAAGTCGAGCGGCAGCGGGAGAAAGCTTGCTTTCTTGCCGGCGAGCGGCGGACGGGTGAGTAAGGTATGGGGATCTGGC
CGAAGGCGGGGGATAACCACTGGAAACGGTGGCTAATACTGCATAATCTCTAAGGAGCAAAGTGGGGGACCATTTGGCCT
CACACCTTCGGATGAACCCATATGAGATTAGCTAGTAGGTGGGGTAAAGGCTCACCTAGGCGACGATCTCTAGCTGGTCT
GAGAGGATGATCAGCCACACTGGGACTGAGACACGGCCCAGACTCCTACGGGAGGCAGCAGTGGGGAATATTGCACAATG
GGCGCAAGCCTGATGCAGCCATGCCGCGTGTATGAAGAAGGCCTTCGGGTTGTAAAGTACTTTCAGTCGTGAGGAAGGTG
TTAAGGTTAATAGTCTTAGCAATTGACGTTAGCGACAGAAGAAGCACCGGCTAACTCCGTGCCAGCAGCCGCGGTAATAC
GGAGGGTGCGAGCGTTAATCGGAATTACTGGGCGTAAAGGGYACGCAGGCGGTTAATTAAGTTGGATGTGAAATCCCCGG
GCTTAACCTGGGAATGGCATTCAAGACTGGTTAGCTAGAGTCTTGTAGAGGGGGGTAGAATTCCATGTGTAGCGGTGAAA
TGCGTAGAGATGTGGAGGAATACCGGTGGCGAAGGCGGCCCCCTGGACAAAGACTGACGCTCATGTGCGAAAGCGTGGGG
AGCAAACAGGATTAGATACCCTGGTAGTCCACGCTGTAAACGATGTCGATTTGGAGGTTGTGGTCCTGAACTGTGGCCTC
CGGAGCTAACGCGTTAAATCGACCGCCTGGGGAGTACGGCCGCAAGGTTAAAACTCAAATGAATTGACGGGGGCCCGCAC
AAGCGGTGGAGCATGTGGTTTAATTCGATGCAACGCGAAGAACCTTACCTACTCTTGACATCCAGCGAAGCCTTTAGAGA
TAGAGGCGTGCCTTCGGGAGCGCTGAGAC
>Seq22 [organism=Arsenophonus endosymbiont of Ornithoica turdi] [clone=OT2] [country=Czech Republic] 16S ribosomal RNA gene, partial sequence
ACCTGTCTCATAGTTCCCTAAGGCACGTTTATTTCTCAATAAACTTCTATGGATGTCAAGAGTAGGTAAGGTTCTTCGCG
TTGCATCGAATTAAACCACATGCTCCACCGCTTGTGCGGGCCCCCGTCAATTCATTTGAGTTTTAACCTTGCGGTCGTAC
TCCCCAGGCGGTCAATTTAACGCGTTAGCTACGGAAGCTACAGTTCTAAGACTACAACCTCCAAATTGACATTGTTTACG
GCATGGACTACCAGGGTATCTAATCCTGTTTGCTCCCCATGCTTTCGCACATGAGCGTCAGTCTTCGCCCAGGGGGCCGC
CTTCGCCACTGGTATTCCTCCATATCTCTACGCATTTCACCGCTACACATGGAATTCTACCCCCCTCTACGAGACTCTAG
TTATTCAGTTTTGAATGCAGTTCCTAGGTTGAGCCAAGGGATTTCACATCCAACTTAATTAACCGCCTGCGTGCCCTTTA
CGCCCAGTAATTCCGATTAACACTCGCACCCTCCGTATTACCGCGGCTGCTGGCACGGAGTTAGCCGGTGCTTCTTCTGT
CGGTAACGTCAAATAAAAAAAGCTATTTGCCTCTATTACCTTCCTCCCGACTGAAAGTACTTTACAACCCGAAGGCCTTC
TTCATACACGCGGCATGGCTGCATCAGGCTTTCGCCCATTGTGCAATATTCCCCACTGCTGCCTCCCGTAGGAGTCTGGG
CCGTGTCTCAGTCCCAGTGTGGCTGGTCATCCTCTCAGACCAGCTAGAGATCGTAGCCTAGGTGTAGCCTTTACCTCACC
TACTAGCTAATCTCATATGAGTTCATCCAAAGGCACATGGTAAGTTTTAATAAAAACTTATCCCATGCTTTGCTCAAAAG
AGAATTTATGCGGTATTAGCTATCGTTTCCAATAGTTATCCCCCTCCTCTGGGCAGATCCCCATACATTACTCACCCGTC
CGCCGCTCGCCAGCAAAAAACATAAGTTTTTTC
>Seq23 [organism=Arsenophonus endosymbiont of Unknown louse fly] [clone=P6] [country=South Africa] 16S ribosomal RNA gene, partial sequence
GCTTAACACATGCAAGTCGAGCGGCAGCGGGAGGAAGCTTGCTTCCTTGCCGGCGAGCGGCGGACGGGTGAGTAAGGTAT
GGGGATCTGGCCGAAGGCGGGGGATAACCACTGGAAACGGTGGCTAATACCGCATAATCTCTAAGGAGCAAAGTGGGGGA
CCGTTCTGGCCTCACACCTTCGGATGAACCCATATGAGATTAGCTAGTAGGTGGGGTAAGGGCTCACCTAGGCGACGATC
TCTAGCTGGTCTGAGAGGATGATCAGCCACACTGGGACTGAGACACGGCCCAGACTCCTACGGGAGGCAGCAGTGGGGAA
TATTGCACAATGGGCGCAAGCCTGATGCAGCCATGCCGCGTGTATGAAGAAGGCCTTCGGGTTGTAAAGTACTTTCAGTC
GTGAGGAAGGTGTTAGGGTTAATAACCTTAGCAATTGACATTAGCGACAGAAGAAGCACCGGCTAACTCCGTGCCAGCAG
CCGCGGTAATACGGAGGGTGCGAGCGTTAATCGGAATTACTGGGCGTAAAGGGCACGCAGGCGGTTAATTAAGTTGGATG
TGAAATCCCCGGGCTTAACCTGGGAATGGCATTCAAGACTGGTTAGCTAGAGTCTTGTAGAGGGGGGTAGAATTCCATGT
GTAGCGGTGAAATGCGTAGAGATGTGGAGGAATACCGGTGGCGAAGGCGGCCCCCTGGACAAAGACTGACGCTCATGTGC
GAAAGCGTGGGGAGCAAACAGGATTAGATACCCTGGTAGTCCACGCTGTAAACGATGTCGATTTGGAGGTTGTGGTCATG
AACTGTGGCCTCCGGAGCTAACGCGTTAAATCGACCGCCTGGGGAGTACGGCCGCAAGGTTAAAACTCAAATGAATTGAC
GGGGGCCCGCACAAGCGGTGGAGCATGTGGTTTAATTCGATGCAACGCGAAGAACCTTACCTACTCTTGACATCCAGCGA
ATCCTTTAGAGATAGAGGAGTGCCTTCGGGAACGCTGAGACAGGTGCTGCATGGCTGTCGTCAGCTCGTGTTGTGAAATG
TTGGGTTAAGTCCCGCAACGAGCGCAACCCTTATCCTTTGTTGCCAGCGAGTAGAGTCGGGAACTCAAAGGAGACTGCCG
GTGATAAACCGGAGGAAGGTGGGGATGACGTCAAGTCATCATGGCCCTTACGAGTAGGGCTACACACGTGCTACAATGG
>Seq24 [organism=Arsenophonus endosymbiont of Ornithoica sp. 1] [clone=P16] [country=South Africa] 16S ribosomal RNA gene, partial sequence
GCTTAACACATGCAAGTCGTGCGGCAACAGAAAAAGCTTATGTTTTTTGCTGGCGAGCGGCGGACGGGTGAGTAATATAT
GGGGATCTGCCCAGAGGAGGGGGATAACTATTGGAAACGATAGCTAATACCGCATAAACTCTTTTTGAGCAAAGCATGGG
ATAAGTTTTTTAATAAAATTTACCATGTGCCTTTGGATGAACTCATATGAGATTAGCTAGTAGGTGAGGTAAAAGCTGCA
CCTAGGCTACGATCTCTAGCTGGTCTGAGAGGATGACCAGCCACACTGGGACTGAGACACGGCCCAGACTCCTACGGGAG
GCAGCAGTGGGGAATATTGCACAATGGGCGAAAGCCTGATGCAGCCATGCCGCGTGTATGAAGAAGGCCTTCGGGTTGTA
AAGTACTTTCAGTCGGGAGGAAGATAATAGAGGCAAATAGCTTTTTTTATTTGACGTTACCGACAGAAGAAGCACCGGCT
AACTCCGTGCCAGCAGCCGCGGTAATACGGAGGGTGCGAGTGTTAATCGGAATTACTGGGCGTAAAGGGCACGCAGGCGG
TTAATTAAGTTGGATGTGAAATCCCTTGGCTCAACCTAGGAACTGCATTCAAAACTGAATAACTAGAGTCTCGTAGAGGG
GGGTAGAATTCCATGTGTAGCGGTGAAATGCGTAGAGATATGGAGGAATACCAGTGGCGAAGGCGGCCCCCTGGACGAAG
ACTGACGCTCATGTGCGAAAGCATGGGGAGCAAACAGGATTAGATACCCTGGTAGTCCATGCCGTAAACAATGTCAATTT
GGAGGTTGTAGTCTTAGAACTGTAGCTTCCGTAGCTAACGCGTTAAATTGACCGCCTGGGGAGTACGACCGCAAGGTTAA
AACTCAAATGAATTGACGGGGGCCCGCACAAGCGGTGGAGCATGTGGTTTAATTCGATGCAACGCGAAGAACCTTACCTA
CTCTTGACATCCATAGAAGTTTATTGAGAAATAAACGTGCCTTAGGGAACTATGAGACAGGTGCTGCATGGCTGTCGTCA
GCTCGTGTTGTGAAATGTTGGGTTAAGTCCCGCAACGAGCGCAACCCTTTTCCTTTGTTGCCAGCGAGTAAGTCGGGAAC
TCAAAGGATACTGCCGGTGATAAACCGGAGGAAGGTGGGGATGACGTCAAGTCATCATGGCCCTTACGAGTAGGGCTACA
CACGTGCTACAATGG
>Seq25 [organism=Arsenophonus endosymbiont of Icosta sp. 2] [clone=P20] [country=South Africa] 16S ribosomal RNA gene, partial sequence
GCGGCAAGCCTAACACATGSMRGYCGMGSGRCAGCGGAAGGAAGCTTGCTTCCTTGCCGGCGAGCGGCGGACGGGTGAGT
AAGGTATGGGGATCTGGCCGAAGGCGGGGGATAACCACTGGAAACGGTGGCTAATACCGCATAATCTCTARGGAGCAAAG
TGGGGGACCGTTCTGGCCTCACACCTTCGGATGAACCCATATGAGATTAGCTAGTAGGTGGGGTAATGGCTCACCTAGGC
GACGATCTCTAGCTGGTCTGAGAGGATGATCAGCCACACTGGGACTGAGACACGGCCCAGACTCCTACGGGAGGCAGCAG
TGGGGAATATTGCACAATGGGCGCAAGCCTGATGCAGCCATGCCGCGTGTATGAAGAAGGCCTTCGGGTTGTAAAGTACT
TTCAGTCGTGAGGAAGGTGTTAAGGTTAATAACCTTAGCAATTGACGTTAGCGACAGAAGAAGCACCGGCTAACTCCGTG
CCAGCAGCCGCGGTAATACGGAGGGTGCGAGCGTTAATCGGAATTACTGGGCGTAAAGGGCACGCAGGCGGTTAATTAAG
TTGGATGTGAAATCCCCGGGCTTAACCTGGGAATGGCATTCAAGACTGGTTAGCTAGAGTCTTGTAGAGGGGGGTAGAAT
TCCATGTGTAGCGGTGAAATGCGTAGAGATGTGGAGGAATACCGGTGGCGAAGGCGGCCCCCTGGACAAAGACTGACGCT
CATGTGCGAAAGCGTGGGGAGCAAACAGGATTAGATACCCTGGTAGTCCACGCTGTAAACGATGTCGATTTGGAGGTTGT
GGTCATGAACTGTGGCCTCCGGAGCTAACGCGTTAAATCGACCGCCTGGGGAGTACGGCCGCAAGGTTAAAACTCAAATG
AATTGACGGGGGCCCGCACAAGCGGTGGAGCATGTGGTTTAATTCGATGCAACGCGAAGAACCTTACCTACTCTTGACAT
CCAGCGAATTCTTTAGAGATAGAGGAGTGCCTTCGGGAGCGCTGAGACAGGTGCTGCATGGCTGTCGTCAGCTCGTGTTG
AGAAATGTTGGGTTAAG
>Seq26 [organism=Arsenophonus endosymbiont of Pseudolynchia sp.] [clone=P24] [country=South Africa] 16S ribosomal RNA gene, partial sequence
ATTCGATTGCTTAACACATGCAAGTCGAGCGGCAGCGGAAGGAAGCTTGCTTCCTTGCCGGCGAGCGGCGGACGGGTGAG
TAAGGTATGGGGATCTGGCCGAAGGCGGGGGATAACCACTGGAAACGGTGGCTAATACCGCATAATCTCTAAGGAGCAAA
GTGGGGGACCGTTCTGGCCTCACACCTTCGGATGAACCCATATGAGATTAGCTAGTAGGTGGGGTAATGGCTCACCTAGG
CGACGATCTCTAGCTGGTCTGAGAGGATGAACAGCCACACTGGGACTGAGACACGGCCCAGACTCCTACGGGAGGCAGCA
GTGGGGAATATTGCACAATGGGCGCAAGCCTGATGCAGCCATGCCGCGTGTATGAAGAAGGCCTTCGGGTTGTAAAGTAC
TTTCAGTCGTGAGGAAGGTGTTAAGGTTAATAACCTTAGCAATTGACGTTAGCGACAGAAGAAGCACCGGCTAACTCCGT
GCCAGCAGCCGCGGTAATACGGAGGGTGCGAGCGTTAATCGGAATTACTGGGCGTAAAGGGCACGCAGGCGGTTAATTAA
GTTGGATGTGAAATCCCCGGGCTTAACCTGGGAATGGCATTCAAGACTGGTTAGCTAGAGTCTTGTAGAGGGGGGTAGAA
TTCCATGTGTAGCGGTGAAATGCGTAGAGATGTGGAGGAATACCGGTGGCGAAGGCGGCCCCCTGGACAAAGACTGACGC
TCATGTGCGAAAGCGTGGGGAGCAAACAGGATTAGATACCCTGGTAGTCCACGCTGTAAACGATGTCGATTTGGAGGTTG
TGGTCATGAANCTGTGGCCTCCGGAGCTAACGCGTTAAATCGACCGCCTGGGGAGTACGGCCGCAAGGTTAAAACTCAAA
TGAATTGACGGGGGCCCGCACAAGCGGTGGAGCATGTGGTTTAATTCGATGCAACGCGAAGAACCTTACCTACTCNTTGA
CATCCAGCGAATCCTTTAGAGATAGAGGAGTGCCNNTTCGGGAGCGCTGAGNACAGGTGCTGCATGGCTGTCGTCAGCTC
GTGTTGTGAAATGTTGGGTTAAGTCCCGCAACGAGCGCAACCCTTATCCTTTGTTGCCAKCGATTCGGKCGGGRRMYYWT
AAGGAGACTGCYRGTGATAAACTGGAGGAAGGTGGGGATGATGTCAAGTCATCATGGCCCTTATGGAGTGGGCTACACAC
GTGCTACAATGG
>Seq27 [organism=Arsenophonus endosymbiont of Ornithoica sp. 1] [clone=T1] [country=South Africa] 16S ribosomal RNA gene, partial sequence
GCTTAACACATGCAAGTCGTGCGGCAACAGAAAAAGCTTATGTTTTTTGCTGGCGAGCGGCGGACGGGTGAGTAATATAT
GGGGATCTGCCCAGAGGAGGGGGATAACTATTGGAAACGATAGCTAATACCGCATAAACTCTTTTTGAGCAAAGCATGGG
ATAAGTTTTTTAATAAAATTTACCATGTGCCTTTGGATGAACTCATATGAGATTAGCTAGTAGGTGAGGTAAAAGCTGCA
CCTAGGCTACGATCTCTAGCTGGTCTGAGAGGATGACCAGCCACACTGGGACTGAGACACGGCCCAGACTCCTACGGGAG
GCAGCAGTGGGGAATATTGCACAATGGGCGAAAGCCTGATGCAGCCATGCCGCGTGTATGAAGAAGGCCTTCGGGTTGTA
AAGTACTTTCAGTCGGGAGGAAGATAATAGAGGCAAATAGCTTTTTTTATTTGACGTTACCGACAGAAGAAGCACCGGCT
AACTCCGTGCCAGCAGCCGCGGTAATACGGAGGGTGCGAGTGTTAATCGGAATTACTGGGCGTAAAGGGCACGCAGGCGG
TTAATTAAGTTGGATGTGAAATCCCTTGGCTCAACCTAGGAACTGCATTCAAAACTGAATAACTAGAGTCTCGTAGAGGG
GGGGTAGAATTCCATGTGTAGCGGTGAAATGCGTAGAGATATGGAGGAATACCAGTGGCGAAGGCGGCCCCCTGGACGAA
GACTGACGCTCATGTGCGAAAGCATGGGGAGCAAACAGGATTAGATACCCTGGTAGTCCATGCCGTAAACAATGTCAATT
TGGAGGTTGTAGTCTTAGAACTGTAGCTTCCGTAGCTAACGCGTTAAATTGACCGCCTGGGGAGTACGACCGCAAGGTTA
AAACTCAAATGAATTGACGGGGGCCCGCACAAGCGGTGGAGCATGTGGTTTAATTCGATGCAACGCGAAGAACCTTACCT
ACTCTTGACATCCATAGAAGTTTATTGAGAAATAAACGTGCCTTAGGGAACTATGAGACAGGTGCTGCATGGCTGTCGTC
AGCTCGTGTTGTGAAATGTTGGGTTAAGTCCCGCAACGAGCGCAACCCTTTTCCTTTGTTGCCAGCGAGTAAGTCGGGAA
CTCAAAGGATACTGCCGGTGATAAACCGGAGGAAGGTGGGGATGACGTCAAGTCATCATGGCCCTTACGAGTAGGGCTAC
ACACGTGCTACAATGGAATCGAAT
>Seq28 [organism=Arsenophonus endosymbiont of Icosta sp. 2] [clone=T4] [country=South Africa] 16S ribosomal RNA gene, partial sequence
GCTTAACACATGCAAGTCGAGCGGCAGCGGAAGGAAGCTTGCTTCCTTGCCGGCGAGCGGCGGACGGGTGAGTAAGGTAT
GGGGATCTGGCCGAAGGCGGGGGATAACCACTGGAAACGGTGGCTAATACCGCATAATCTCTAAGGAGCAAAGTGGGGGA
CCGTTCTGGCCTCACACTTTCGGATGAACCCATATGAGATTAGTTAGTAGGTGGGGTAATGGCTCACCTAGGCGACGATC
TCTAGCTGGTCTGAGAGGATGATCAGCCACACTGGGACTGAGACACGGCCCAGACTCCTACGGGAGGCAGCAGTGGGGAA
TATTGCACAATGGGCGCAAGCCTGATGCAGCCATGCCGCGTGTATGAAGAAGGCCTTCGGGTTGTAAAGTACTTTCAGTC
GTGAGGAAGGTGTTAAGGTTAATAACCTTAGCAATTGACGTTAGCGACAGAAGAAGCACCGGCTAACTCCGTGCCAGCAG
CCGCGGTAATACGGAGGGTGCGAGCGTTAATCGGAATTACTGGGCGTAAAGGGCACGCAGGCGGTTAATTAAGTTGGATG
TGAAATCCCCGGGCTTAACCTGGGAATGGCATTCAAGACTGGTTAGCTAGAGTCTTGTAGAGGGGGGTAGAATTCCATGT
GTAGCGGTGAAATGCGTAGAGATGTGGAGGAATACCGGTGGCGAAGGCGGCCCCCTGGACAAAGACTGACGCTCATGTGC
GAAAGCGTGGGGAGCAAACAGGATTAGATACCCTGGTAGTCCACGCTGTAAACGATGTCGATTTGGAGGTTGTGGTCATG
AACTGTGGCCTCCGGAGCTAACGCGTTAAATCGACCGCCTNGGGGAGTACGGCCGCAAGGTTAAAACTCAAATGAATTGA
CGGGGGCCCGCACAAGCGGTGGAGCATGTGGTTTAATTCGATGCAACGCGAAGAACCTTACCTACTCTTGACATCCAGCG
AATTCTTTAGAGATAGAGGAGTGCCTTCGGGAGCGCTGAGACAGGTGCTGCATGGCTGTCGTCAGCTCGTGTTGTGAAAT
GTTGGGTTAAGTCCCGCAACGAGCGCAACCCTTATCCTTTGTTGCCAGCGATTCGGTCGGGAACTCAAAGGAGACTGCCG
GTGATAAACCGGAGGAAGGTGGGGATGACGTCAAGTCATCATGGCCCTTACGAGTAGGGCTACACACGTGCTACAAKGRA
TCGAATCCCGCGGCCGCCAT
>Seq29 [organism=Arsenophonus endosymbiont of Ornithomya avicularia] [clone=Z3] [country=South Africa] 16S ribosomal RNA gene, partial sequence
CCGGCCGCCTGGCGGCCCGCGGGATTCGATTGCGGCAAGCCTAACACATGCAAGTCGAGCGGCAACGAAAAAATAGAATT
TCTATAGTTTCAGCGAGCGGCGGACGGGTGAGTAAAATATGGGGATCTACCCTAAGGCGGGGGATAACTATTGGAAACGG
TAGCTAATACCGCATAATCTCTTATGAGTAAAGTGGGGGACTCAGTAACATGGGCCTCACACCTTAGGATGAACCCATAT
GAGATTAGCTAGTAGGTGGAGTAAAGGTTCACCTAGGCAACGATCTCTAGCTGGTCTGAGAGGATGATCAGCCACACTGG
GACTGAGACACGGCCCAGACTCCTACGGGAGGCAGCAGTGGGGAATATTGCACAATGGGCGAAAGCCTGATGCAGCCATG
CCGCGTGTATGAAGAAGGCCTTCGGGTTGTAAAGTACTTTCAGTCGGGAGGAAGATATTACAGCTAACATCTTTAATGTT
TGACGATACCGAAATAAGAAGCACCGGCTAACTCTGTGCCAGCAGCCGCGGTAATACGGAGGGTGCGAGCGTTAATCGGA
ATTACTGGGCGTAAAGGGCACGCAGGCGGTTAATATAAGTTGGATGTGAAATCCCCGGGCTTAACCTTGGAATGGCATTC
AAAACTGATTAACTAGAGTTTTGTAGAGGGAGGTAGAATTCCATGTGTAGCGGTGAAATGTGTAGAGATATGGAGGAATA
CCAGTGGCGAAGGCGGCCTCCTGGACAAAAACTGACGCTCATGTGCGAAAGCGTGGGGAGCAAACAGGATTAGATACCCT
GGTAGTCCATGCCGTAAACAATGTCGATTTGGAGGTTGCGGTCTTGAACTGTGGCTTCCGGAGCTAACGCGTTAAATCGA
CCGCCTGGGGAGTACGGCCGCAAGGTTAAAACTCAAATGAATTGACGGGGGCCCGCACAAGCGGTGGAGCATGTGGTTTA
ATTCGATGCAACGCGAAGAACCTTACCTACTCTTGACATCCAAAGTACTGAACAGAAATGTTTAGGTGCCTTCGGGAGCT
TTGAGACAGGTGCTGCATGGCTGTCGTCAGCTCGTGTTGAGAAATGTTGGGTTAAG
>Seq30 [organism=Sodalis endosymbiont of Icosta sp. 3] [clone=A2] [country=South Africa] 16S ribosomal RNA gene, partial sequence
TCGATTGCTTAACACATGCAAGTCGAGCGGCATCGGAAAAGTTTACTTTTGCCGGCAAGCGGCGGACGGGTGAGTAATAT
CTGGGGATCTGCCCAATGGAGGGGGATAACTATTGGAAACGATAGCTAATACCGCATAATATCAATATGATCAAAGTGGG
GGCTTTATTTATTATTCCTCATGCCATCGGATGAACCCAGATGAGATTAGCTAGTAGGTGAGATAATAGCTCACCTAGGC
AACGATCTCTAGCTGGTCTGAGAGGATGACCAGCCACACTGGAACTGAGACACGGTCCAGACTCCTACGGGAGGCAGCAG
TGGGGAATATTGCACAATGGGGGAAACCCTGATGCAGCCATGCCGCGTGTGTGAAGAAGGCCTTAGGGTTGTAAAGCACT
TTCAGTAGGGAGGAAAGTAATAGAGCCAACACCTCTATTAATTGACGTTACCTACAAAAGAAGCACCGGCTAACTCCGTG
CCAGCAGCCGCGGTAATACGGAGGGTGCGAGCGTTAATCGGAATTACTGGGCGTAAAGAGTACGCAGGCGGTTTATTAAG
TCAGATGTGAAATCCCTGGGCTTAACCTAGGAACTGCATTTGAAACTGGTAAGCTAGAGTCTCGTAGAGGGGGGTAGAAT
TCCAGGTGTAGCGGTGAAATGCGTAGAGATCTGGAGGAATACCAGTGGCGAAGGCGACCCCCTGGACGAAGACTGACGCT
CAGGTACAAAAGCGTGGGGAGCAAACAGGATTAGATACCCTGGTAGTCCATGCCGTAAACGATGTCGATTTGAAGGTTGT
AACCTTGAGTTGTAGCTTTCGTAGCTAACGCGTTAAATCGACCGCCTGGGGAGTACGGCCGCAAGGTTAAAACTCAAATG
AATTGACGGGGGCCCGCACAAGCGGTGGAGCATGTGGTTTAATTCGATGCAACACGAAGAACCTTACCTACTCTTGACAT
CCAAAGAACTTAGCAGAGATGCTAAGGTGCCCTCGGGAACTTTGAGACAGGTGCTGCATGGCTGTCGTCAGCTCGTGTTG
TGAAATGTTGGGTTAAGTCCCGCAACGAGCGCAACCCTTATCCTTTGTTGCCAGCGATTAAAGTCGGGAACTCAAAGGAG
ACTGCCGGTGATAAACCGGAGGAAGGTGGGGATGACGTCAAGTCATCATGGCCCTTACGAGTAGGGCTACACACGTGCTA
CAATGG
>Seq31 [organism=Sodalis endosymbiont of Icosta sp. 2] [clone=C8] [country=South Africa] 16S ribosomal RNA gene, partial sequence
GCGGCAAGCCTAACACATGCAAGTCGAGCGGCATCGAAAAAGTTTATCTTTTGTCGGCAAGCGGCGTACGGGTGAGTAAT
GTCTGGGGATCTGCCCAATGGAGGGGGATAACTATTGGAAACGATAGCTAATACCGCATAATATCGATATACGATCAAAG
TGGGGGGCTTTTATATTCCTCACACCATTGGATGAACCCAGATGAGATTAGCTAGTAGGTGGGGTAAAGGCTCACCTAGG
CAACGATCTCTAGCTGGTCTGAGAGGATGATCAGCCACACTGGAACTGAGACACGGTCCAGACTCCTACGGGAGGCAGCA
GTGGGGAATATTGCACAATGGGGGAAACCCTGATGCAGCCATGCCGCGTGTGTGAAGAAGGCCTTCGGGTTGTAAAGCAC
TTTCAGTAGGGAAGAAAGTAATAGTGATAACACCTCTATTAATTGACGTTATCTACAGAAGAAGCACCGGCTAACTCCGT
GCCAGCAGCCGCGGTAATACGGAGGGTGCAAGCGTTAATCGGAATTACTGGGCGTAAAGCGTACGCAGGCGGTTTATTAA
GTCAGATGTGAAATCCCTAGGCTTAACCTAGGAACTGCATTTGAAACTGATAAGCTAGAGTTTCGTAGAGGGGGGCAGAA
TTCCAGGTGTAGCGGTGAAATGCGTAGAGATCTGGAGGAATACCAGTGGCGAAGGCGGCCCCCTGGACGGAAACTGACGC
TCAGGTACAAAAGCGTGGGGAGCAAACAGGATTAGATACCCTGGTAGTCCATGCCGTAAACGATGTCGATTTGAAGGTTG
TGACTTCGAGTTGTAACTTTCGTAGCTAACGCGTTAAATCGACCGCCTGGGGAGTACGGCCGCAAGGTTAAAACTCAAAT
GAATTGACGGGGGCCCGCACAAGCGGTGGAGCATGTGGTTTAATTCGATGCAACGCGAAGAACCTTACCTACTCTTGACA
TCCAAAGAACTTAGCAGAGATGCTTTGGTGCCTTCGGGAGCTTTGAGACAGGTGCTGCATGGCTGTCGTCAGCTCGTGTT
GAGAAATGTTGGGTTAAGAATCGAAT
>Seq32 [organism=Sodalis endosymbiont of Ornithomya biloba] [clone=CV2] [country=South Africa] 16S ribosomal RNA gene, partial sequence
GCTTAACACATGCAAGTCGAGCGGCAGCGGGAAGAAGCTTGCTTCTTTGCCGGCGAGCGGCGGACGGGTGAGTAATGTCT
GGGGATCTGCCCGATGGAGGGGGATAACTACTGGAAACGGTAGCTAATACCGCATAACGTCGCAAGACCAAAGTGGGGGA
CCTTCGGGCCTCACACCATCGGATGAACCCAGATGGGATTAGCTAGTAGGTGGGGTAATGGCTCACCTAGGCGACGATCC
CTAGCTGGTCTGAGAGGATGACCAGCCACACTGGAACTGAGACACGGTCCAGACTCCTACGGGAGGCAGCAGTGGGGAAT
ATTGCACAATGGGGGAAACCCTGATGCAGCCATGCCGCGTGTGTGAAGAAGGCCTTCGGGTTGTAAAGCACTTTCAGCGG
GGAGGAAGGCGATGGCGTTAATAGCGCTATCGATTGACGTTACCCGCAGAAGAAGCACCGGCTAACTCCGTGCCAGCAGC
CGCGGTAATACGGAGGGTGCGAGCGTTAATCGGAATTACTGGGCGTAAAGCGTACGCAGGCGGTCTGTTAAGTCAGATGT
GAAATCCCCGGGCTCAACCTGGGAACTGCATTTGAAACTGGCAGGCTAGAGTCTCGTAGAGGGGGGTAGAATTCCAGGTG
TAGCGGTGAAATGCGTAGAGATCTGGAGGAATACCGGTGGCGAAGGCGGCCCCCTGGACGAAGACTGACGCTCAGGTACG
AAAGCGTGGGGAGCAAACAGGATTAGATACCCTGGTAGTCCACGCTGTAAACGATGTCGATTTGAAGGTTGTGGCCTTGA
GCCGTGGCTTTCGGAGCTAACGCGTTAAATCGACCGCCTGGGGAGTACGGCCGCAAGGTTAAAACTCAAATGAATTGACG
GGGGCCCGCACAAGCGGTGGAGCATGTGGTTTAATTCGATGCAACGCGAAGAACCTTACCTACTCTTGACATCCAGAGAA
CTTGGCAGAGATGCTTTGGTGCCTTCGGGAGCTCTGAGACAGGTGCTGCATGGCTGTCGTCAGCTCGTGTTGTGAAATGT
TGGGTTAAGTCCCGCAACGAGCGCAACCCTTATCCTTTGTTGCCAGCGATTCGGTCGGGAACTCAAAGGAGACTGCCGGT
GATAAACCGGAGGAAGGTGGGGATGACGTCAAGTCATCATGGCCCTTACGAGTAGGGCTACACACGTGCTACAATGG
>Seq33 [organism=Sodalis endosymbiont of Icosta sp. 1] [clone=G9] [country=South Africa] 16S ribosomal RNA gene, partial sequence
GGAAGGTTATACTTTTGCTGGCAAGCGGCGGACGGGTGAGTAATGTCTGGGGATCTGCCTAGTGGAGGGGGATAACTATT
GGAAACGATAGCTAATACCGCATAATTATCAATCAAAATTGATCAAAGTGGGGGCTTGTTTAATAACTTCCTCATGCCAT
TAGATGAACCCAGATGAGATTAGCTAGTAGGTGAGGTAATAGCTCACCTAGGCAACAATCTCTAGCTGGTCTGAGAGGAT
GGCCAGCCACACTGGAACTGAGACACGGTCCAGACTCCTACGGGAGGCAGCAGTGGGGAATATTGCACAATGGGGGAAAC
CCTGATGCAGCCATGCCGCGTGTGTGAAGAAGGCCTTCGGGTTGTAAAGCACTTTCAGTGAGGAAGAAGTTAGTAGAGAT
AATACCTCYATTAATTGACGTTACTTACAGAAGAAGCACCGGCTAACTCCGTGCCAGCAGCCGCGGTAATACGGAGGGTG
CGAGCGTTAATCGGAATTACTGGGCGTAAAGCGTACGCAGGCGGTTTATTAAGTCAGATGTGAAATCCCTGGGCTTAACC
TAGGAACTGCATTTGAAACTGATAAGCTAGAGTCTCGTAGAGGGGGGCAGAATTCCAGGTGTAGCGGTGAAATGCGTAGA
GATCTGGAGGAATACCAGTGGCGAAGGCGGCCCCCTGGACGAAGACTGACGCTCATGTACAAAAGCGTGGGGAGCAAACA
GGATTAGATACCCTGGTAGTCCATGCCGTAAACGATGTCGATTTGAAGGTTGTAACCTAGAGTTGTAACTTTCGTAGCTA
ACGCGTTAAATCGACCGCCTGGGGAGTACGGCCGCAAGGTTAAAACTCAAATGAATTGACGGGGGCCCGCACAAGCGGTG
GAGCATGTGGTTTAATTCGATGCAACGCGAAAAACCTTACCTACTCTTGACATCCAGAGAACTTAGCAGAGATGCTTTGG
TGCCTTCGGGAACTTTGAGACAGGTGCTGCATGGCTGTCGTCAGCTCGTGTTGTGAAATGTTGGGTTAAGTCCCGCAACG
AGCGCAACCCCTATCCTTTGTTGCCATCGATTAAAGTCGGGAACTCAAAGGAGACTGCAGGTGATAAACCTGAGGAAGGT
GGGGACAACGTCAAGTCATCATGGCCCTTACGAGTAGGGCTACACACGTG
>Seq34 [organism=Sodalis endosymbiont of Microlynchia galapagoensis] [clone=MG1] [country=Galapagos] 16S ribosomal RNA gene, partial sequence
CTTGCTTCTTTGCCGGCGAGCGGCGGACGGGTGAGTAATGTCTGGGGATCTGCCCGATGGCGGGGGATAACTACTGGAAA
CGGTAGCTAATACCGCATAACGTCGCAAGACCAAAGTGGGGGACCTTCGGGCCTCACACCATCGGATGAACCCAGATGGG
ATTAGCTAGTAGGTGGGGTAATGGCTCATCTAGGCGACGATCCCTAGCTGGTCTGAGAGGATGACCAGCCACACTGGAAC
TGAGACACGGTCCAGACTCCTACGGGAGGCAGCAGTGGGGAATATTGCACAATGGGGGAAACCCTGATGCAGCCATGCCG
CGTGTGTGAAGAAGGCCTTCGGGTTGTAAAGCACTTTCAGCGGGGAGGAAGGCGGTGGCGTTAATAGCGCTATCGATTGA
CGTTACCCGCAGAAGAAGCACCGGCTAACTCCGTGCCAGCAGCCGCGGTAATACGGAGGGTGCAAGCGTTAATCGGAATT
ACTGGGCGTAAAGCGTACGCAGGCGGTCTGTTAAGTCAGATGTGAAATCCCCGGGCTTAACCTGGGAACTGCATTTGAAA
CTGGCAGGCTAGAGTCTCGTAGAGGGGGGTAGAATTCCAGGTGTAGCAGTGAAATGCGTAGAGATCTGGAGGAATACCGG
TGGCGAAGGCGGCCCCCTGGACGAAGACTGACGCTCAGGTACGAAAGCGTGGGGAGCAAACAGGATTAGATACCCTGGTA
GTCCACGCTGTAAACGATGTCGATTTGAAGGTTGTGGCCTTGAGCCGTGGCTTTCGGAGCTAACGCGTTAAATCGACCGC
CTGGGGAGTACGGCCGCAAGGTTAAAACTCAAATGAATTGACGGGGGCCCGCACAAGCGGTGGAGCATGTGGTTTAATTC
GATGCAACGCGAAGAACCTTACCTACTCTTGACATCCAGAGAACTTGGCAGAGATGCCTTGGTGCCTTCGGGAACTCTGA
GACAGGTGCTGCATGGCTGTCGTCAGCTCGTG
>Seq35 [organism=Sodalis endosymbiont of Icosta sp. 2] [clone=P5] [country=South Africa] 16S ribosomal RNA gene, partial sequence
TTCGATTGCTTAACACATGCAAGTCGAGCGGCATCGAAAAAGTTTATCTTTTGTCGGCAAGCGGCGTACGGGTGAGTAAT
GTCTGGGGATCTGCCCAATGGAGGGGGATAACTATTGGAAACGATAGCTAATACCGCATAATATCGATATACGATCAAAG
TGGGGGCTTTTATATTCCTCACACCATTGGATGAACCCAGATGAGATTAGCTAGTAGGTGGGGTAAAGGCTCACCTAGGC
AACGATCTCTAGCTGGTCTGAGAGGATGATCAGCCACACTGGAACTGAGACACGGTCCAGACTCCTACGGGAGGCAGCAG
TGGGGAATATTGCACAATGGGGGAAACCCTGATGCAGCCATGCCGCGTGTGTGAAGAAGGCCTTCGGGTTGTAAAGCACT
TTCAGTAGGGAAGAAAGTAATAGTGATAACACCTCTATTAATTGACGTTATCTACAGAAGAAGCACCGGCTAACTCCGTG
CCAGCAGCCGCGGTAATACGGAGGGTGCAAGCGTTAATCGGAATTACTGGGCGTAAAGCGTACGCAGGCGGTTTATTAAG
TCAGATGTGAAATCCCTAGGCTTAACCTAGGAACTGCATTTGAAACTGATAAGCTAGAGTTTCGTAGAGGGGGGCAGAAT
TCCAGGTGTAGCGGTGAAATGCGTAGAGATCTGGAGGAATACCAGTGGCGAAGGCGGCCCCCTGGACGGAAACTGACGCT
CAGGTACAAAAGCGTGGGGAGCAAACAGGATTAGATACCCTGGTAGTCCATGCCGTAAACGATGTCGATTTGAAGGTTGT
GACTTCGAGTTGTAACTTTCGTAGCTAACGCGTTAAATCGACCGCCTGGGGAGTACGGCCGCAAGGTTAAAACTCAAATG
AATTGACGGGGGCCCGCACAAGCGGTGGAGCATGTGGTTTAATTCGATGCAACGCGAAGAACCTTACCTACTCTTGACAT
CCAAAGAACTTAGCAGAGATGCTTTGGTGCCTTCGGGAGCTTTGAGACAGGTGCTGCATGGCTGTCGTCAGCTCGTGTTG
TGAAATGTTGGGTTAAGTCCCGCAACGAGCGCAACCCCCATCCTTTGTTGCCA
>Seq36 [organism=Sodalis endosymbiont of Icosta sp. 2] [clone=P13] [country=South Africa] 16S ribosomal RNA gene, partial sequence
ATGCAAGTCGAGCGGCATCGAAAAAGTTTATCTTTTGTCGGCAAGCGGCGTACGGGTGAGTAATGTCTGGGGATCTGCCC
AATGGAGGGGGATAACTATTGGAAACGATAGCTAATACCGCATAATATCGATATACGATCAAAGTGGGGGCTTTTATATT
CCTCACACCATTGGATGAACCCAGATGAGATTAGCTAGTAGGTGGGGTAAAGGCTCACCTAGGCAACGATCTCTAGCTGG
TCTGAGAGGATGATCAGCCACACTGGAACTGAGACACGGTCCAGACTCCTACGGGAGGCAGCAGTGGGGAATATTGCACA
ATGGGGGAAACCCTGATGCAGCCATGCCGCGTGTGTGAAGAAGGCCTTCGGGTTGTAAAGCACTTTCAGTAGGGAAGAAA
GTAATAGTGATAACACCTCTATTAATTGACGTTATCTACAGAAGAAGCACCGGCTAACTCCGTGCCAGCAGCCGCGGTAA
TACGGAGGGTGCAAGCGTTAATCGGAATTACTGGGCGTAAAGCGTACGCAGGCGGTTTATTAAGTCAGATGTGAAATCCC
TAGGCTTAACCTAGGAACTGCATTTGAAACTGATAAGCTAGAGTTTCGTAGAGGGGGGCAGAATTCCAGGTGTAGCGGTG
AAATGCGTAGAGATCTGGAGGAATACCAGTGGCGAAGGCGGCCCCCTGGACGGAAACTGACGCTCAGGTACAAAAGCGTG
GGGAGCAAACAGGATTAGATACCCTGGTAGTCCATGCCGTAAACGATGTCGATTTGAAGGTTGTGACTTCGAGTTGTAAC
TTTCGTAGCTAACGCGTTAAATCGACCGCCTGGGGAGTACGGCCGCAAGGTTAAAACTCAAATGAATTGACGGGGGCCCG
CACAAGCGGTGGAGCATGTGGTTTAATTCGATGCAACGCGAAGAACCTTACCTACTCTTGACATCCAAAGAACTTAGCAG
AGATGCTTTGGTGCCTTCGGGAACTTTGAGACAGGTGCTGCATGGCTGTCGTCAGCTCGTGTTGTGAAATGTTGGGTTAA
GTCCCGCAACGAGCGCAACCCCCATCCTTTGTTGCCA
>Seq37 [organism=Sodalis endosymbiont of Pseudolynchia sp.] [clone=U2] [country=South Africa] 16S ribosomal RNA gene, partial sequence
AACTATTGGAAACGATAGCTAATACCGCATAATATCAATTAATTAGTTAATTGATCAAAGTAGGGGATTTATTTTTAAAC
CTTACACCTTTGGATGAACCCAGATGAGATTAGCTAGTAGGTGAGGTAAATGCTCACCTAGGCAACGATCTCTAGCTGGT
CTGAGAGGATGACCAGCCACACTGGAACTGAGACACGGTCCAGACTCCTACGGGAGGCAGCAGTGGGGAATATTGCACAA
TGGGGGAAACCCTGATGCAGCCATGCCGCGTGTGTGAAGAAGGCCTTCGGGTTGTAAAGCACTTTCAGTAGGGAGGAAAA
AAATATAGGATAACACCCTTTATTATTGACGTTACCTACAGAAGAAGCACCGGCTAACTCCGTGCCAGCAGCCGCGGTAA
TACGGAGGGTGCGAGCGTTAATCGGAATTACTGGGCGTAAAGCGTACGCAGGCGGTTTATTAAGTCAGATGTGAAATCCC
TGGGCTTAACCCAGGAACTGCATTTGAAACTGATAGACTAGAGTCTCGTAGAGGGGGGTAGAATTCCAGGTGTAGCGGTG
AAATGCGTAGAGATCTGGAGGAATACCAGTGGCGAAGGCGACCCCCTGGACGAAAACTGACGCTCATGTACAAAAGCGTG
GGGAGCAAACAGGATTAGATACCCTGGTAGTCCATGCCGTAAACGATGTCGATTTGAAGGTTGTAACCTAGAGTTATAGC
TTTCGTAGCTAACGCGTTAAATCGACCGCCTGGGGAGTACGGCCGCAAGGTTAAAACTCAAATGAATTGACGGGGGCCCG
CACAAGCGGTGGAGCATGTGGTTTAATTCGATGCAACGCGAAAAACCTTACCTACTCTTGACATCCAAAGAACTTAGCAG
AGATGCTTTGGTGCCTTCGGGAACT
>Seq38 [organism=Sodalis endosymbiont of Icosta sp. 4] [clone=WAN] [country=Papua New Guinea] 16S ribosomal RNA gene, partial sequence
GCTTAACACATGCAAGTCGAGCGGCATCGGGAAAGTTTATACTTTTGCCGGCGAGCGGCGGACGGGTGAGTAATATCTAG
GGATCTGCCCAATGGAGGGGGACAACTATTGGAAACGATAGCTAATACCGCATAATATCGATATGATCAAAGTGGGGGCT
TTATTTATATTCCTCACACCATTGGATGAACCTAGATGAGATTAGCTAGTAGGTGAGGTAAAGGCTCACATAGGCAACGA
TCTCTAGCTGGTCTGAGAGGATGACCAGCCACACTGGAACTGAGACACGGTCCAGACTCCTACGGGAGGCAGCAGTGGGG
AATATTGCACAATGGGGGAAACCCTGATGCAGCCATGCCGCGTGTGTGAAGAAGGCCTCAGGGTTGTAAAGCACTTTCAG
TGGGGAGGAAGGTAGCAGAAATAAAACGTCTGCTAATTGACGTTACCTACAGAAGAAGCACCGGCTAACTCCGTGCCAGC
AGCCGCGGTAATACGGAGGGTGCGAGCGTTAATCGGAATTACTGGGCGTAAAGCGTACGTAGGCGGTTTATTAAGTCAGA
TGTGAAATCCCTGGGCTTAACCTAGGAACTGCATTTGAAACTGGTAAGCTAGAGTATCGTAGAGGGGGGTAGAATTCCAG
GTGTAGCGGTGAAATGCGTAGAGATCTGGAGGGATACCAGTGGCGAAGGCGACCCCCTGGACGAATACTGACGCTCAGGT
ACAAAAGCGTGGGGAGCAAACAGGATTAGATACCCTGGTAGTCCACGCCGTAAACGATGTCGATTTGAAGGTTGTAACTT
TAAGTTGTAACTTTCGTAGCTAACGCGTTAAATCGACCGCCTGGGGAGTACGGCCGCAAGGTTAAAACTCAAATGAATTG
ACGGGGGCCCGCACAAGCGGTGGAGCATGTGGTTTAATTCGATGCAACGCGAAGAACCTTACCTACTCTTGACATCCAAA
GAACTTAGCAGAGATGCTTTGGTGCCTTCGGGAACTTTGAGACAGGTGCTGCATGGCTGTCGTCAGCTCGTGTTGTGAAA
TGTTGGGTTAAGTCCCGCAACGAGCGCAACCCTTATCCTTTGTTGCCAGCGATATAGTCGGGAACTCAAAGGAGACTGCC
GGTGATAAACCGGAGGAAGGTGGGGATGACGTCAAGTCATCATGGCCCTTACGAGTAGGGCTACACACGTGCTACAATGG
>Seq39 [organism=Sodalis endosymbiont of Pseudolynchia sp.] [clone=E1] [country=South Africa] 16S ribosomal RNA gene, partial sequence
GCTTAACACATGCAAGTCGAGCGGCAACGGGGAAGCTATGCTTCTGCCGGCAAGCGGCGGACGGGTGAGTAATGTCTGGG
GATCTGCCCAACGGAGGGGGATAACTATTGGAAACGATAGCTAATACCGCATAATATCAATTAATTAGTTAATTGATCAA
AGTAGGGGATTTATTTTTAAACCTTACACCTTTGGATGAACCCAGATGAGATTAGCTAGTAGGTGAGGTAAATGCTCACC
TAGGCAACGATCTCTAGCTGGTCTGAGAGGATGACCAGCCACACTGGAACTGAGACACGGTCCAGACTCCTACGGGAGGC
AGCAGTGGGGAATATTGCACAATGGGGGAAACCCTGATGCAGCCATGCCGCGTGTGTGAAGAAGGCCTTCGGGTTGTAAA
GCACTTTCAGTAGGGAGGAAAAAAATATAGGATAACACCCTTTATTATTGACGTTACCTACAGAAGAAGCACCGGCTAAC
TCCGTGCCAGCAGCCGCGGTAATACGGAGGGTGCGAGCGTTAATCGGAATTACTGGGCGTAAAGCGTACGCAGGCGGTTT
ATTAAGTCAGATGTGAAATCCCTGGGCTTAACCCAGGAACTGCATTTGAAACTGATAGACTAGAGTCTCGTAGAGGGGGG
TAGAATTCCAGGTGTAGCGGTGAAATGCGTAGAGATCTGGAGGAATACCAGTGGCGAAGGCGACCCCCTGGACGAAAACT
GACGCTCATGTACAAAAGCGTGGGGAGCAAACAGGATTAGATACCCTGGTAGTCCATGCCGTAAACGATGTCGATTTGAA
GGTTGTAACCTAGAGTTATAGCTTTCGTAGCTAACGCGTTAAATCGACCGCCTGGGGGAGTACGGCCGCAAGGTTAAAAC
TCAAAATGATTTGACGGGGGCCCGCACAAGCGGTGGAACCAGGTGGTTTAATTCGATGCAACGCGAAAAACCTTACCTAC
TCTTGACATCCAAAGAACTTAGCAGAGATGCTTTGGTGCCTTCGGGAACTTTGAGACAGGTGCTGCATGGCTGTCGTCAG
CTCGTGTTGTGAAATGTTGGGGTTAAGTCCCGCAACGAGCGCAACCCTCATCCTTTGTTGCCACCGATTT
>Seq40 [organism=Wolbachia endosymbiont of Pseudolynchia sp.] [clone=C1] [country=South Africa] 16S ribosomal RNA gene, partial sequence
CCGCCTGGCGGCCGCGGGATTCGATTGCTTAACACATGCAAGTCGAACGGGGTTATATTGTAGCTTGCTATGGTATAACT
TAGTGGCAGACGGGTNGAGTAATGTATAGGAATCTACCNNTAGTAGTACGGAATAATTGTTGGAAACGGCAACTAATANC
CGTATACGCCCTACGGGGGAAAGATTTATTGCTATTAGATGAGCCTATATTAGATTAGCTAGTTGGTAAGGTAATGGCTT
ACCAAGGCAATGATCTATAGCTGATCTGAGAGGATGATCAGCCACACTGGAACTGAGATACGGTCCAGACTCCTACGGGA
GGCAGCAGTGGGGAATATTGGACAATAGGCGAAAGCCTGATCCAGCCATGCCGCATGAGTGAAGAAGGCCTTTGGGTTGT
AAAGCTCTTTCGGTGAGGAAGATAATGACGGTACTCACAGAAGAAGTCCTGGCTAACTCCGTGCCAGCAGCCGCGGTAAT
ACGGAGAGGGCTAGCGTTATTCGGAATTATTGGGCGTAAAGAGCGCGTAGGCTGGTTAGTAAGTTAAAAGTGAAATCCCA
AAGCTCAACTTTGGAATTGCTTTTAAAACTGCTAACCTAGAGATTGAAAGAGGATAGAGGAATTCCTAGTGTAGAGGTGA
AATTCGTAAATATTAGGAGGAACACCAGTGGCGAAGGCGTCTATCTGGTTCAAATCTGATGCTGAGGCGCGAAGGCGTGG
GGAGCAAACAGGATTAGATACCCTGGTAGTCCACGCTGTAAACGATGAATGTTAAATATGGGAAGTTTACTTTCTGTATT
ACAGCTAACGCGTTAAACATTCCGCCTGGGGACTACGGTCGCAAGATTAAAACTCAAAGGAATTGACGGGGACCCGCACA
AGCGGTGGAGCATGTGGTTTAATTCGATGCAACGCGAAAAACCTTACCACTCCTTGACATGGAAATCATACCTATTCGAA
GGGATAGGGTCGGTTCGGCCGGATTTCACACAGGTGTTGCATGGCTGTCGTCAGCTCGTGTCGTGAGATGTTGGGTTAAG
TCCCGCAACGAGCGTAACCCTCATCCTTAGTTACCATCAGGTAATGCTGGGGACTTTAAGGAAACTGCTAGTGATAAACC
GGAGGAAGGTGGGGATGACGTCAAGTCATCATGGCCCTTACGAGTAGGGCTACACACGTGCTACAATGG
>Seq41 [organism=Wolbachia endosymbiont of Icosta sp. 2] [clone=CF2] [country=South Africa] 16S ribosomal RNA gene, partial sequence
GCTTAACACATGCAAGTCGAACGGGGTTATATTGTAGCTTGCTATGGTATAACTTAGTGGCAGACGGGTGAGTAATGTAT
ANGGAATCTACCTAGTAGTACGGAATAATTGTTGGAAACGGCAACTAATANCCGTATACGCCCTACGGGGGAAAAATTTA
TTGCTATTRGATGAGCCTATATTAGATTAGCTAGTTGGTRRGGTAATRGCTTACCAANGGCAATGATCTATAGCTGATCT
GAGAGGATGATCAGCCACACTGGAACTGAGATACGGTCCAGACTCCTACGGGAGGCAGCAGTGGGGAATATTGGACAATG
GGCGAAAGCCTGATCCAGCCATGCCGCATGAGTGAAGAAGGCCTTTGGGTTGTAAAGCTCTTTCGGTGAGGAAGATAATG
ACGGTACTCACAGAAGAAGTCCTGGCTAACTCCGTGCCAGCAGCCGCGGTAATACGGAGAGGGCTAGCGTTATTCGGAAT
TATTGGGCGTAAAGRGCGCGTAGGCTGGTTARTAAGTTAAAAGTGAAATCCCAARGCTYAACYTTGGAATTGCTTTTAAA
ACTGYTAAYCTAGAGATTGAAAGAGGATAGAGGAATTCCTAGTGTAGAGGTGAAATTCGTAAATATTAGGAGGAACACCA
GTGGCGAAGGCGTCTATCTGGTTCAAATCTGACGCTGAGGCGCGAAGGCGTGGGGAGCAAACAGGATTAGATACCCTGGT
AGTCCACGCTGTAAACGATGAATGTTAAATATGGGAAGTTTACTTTCTGTATTACAGCTAACGCGTTAAACATTCCGCCT
GGGGACTACGGTCGCAAGATTAAAACTCAAAGGAATTGACGGGGACCCGCACAAGCGGTGGAGCATGTGGTTTAATTCGA
TGCAACGCGAAAAACCTTACCACTCCTTGACATGGAAATCATACCTATTCGAAGGGATAGGGTCGGTTCGGCCGGATTTC
ACACAGGTGTTGCATGGCTGTCGTCAGCTCGTGTCGTGAGATGTTGGGTTAAGTCCCGCAACGAGCGTAACCCTCATCCT
TAGTTACCATCAGGTAATGCTGGGGACTTTAAGGAAACTGCTAGTGATAAACTGGAGGAAGGTGGGGATGATGTCAAGTC
ATCATGGCCCTTATGGAGTGGGCTACACACGTGCTACAATGG
>Seq42 [organism=Wolbachia endosymbiont of Pseudolynchia sp.] [clone=C4] [country=South Africa] 16S ribosomal RNA gene, partial sequence
GCTTAACACATGCAAGTCGAACGGGGTTATATTGTAGCTTGCTATGGTATAACTTAGTGGCAGACGGGTGAGTAATGTAT
AGGAATCTACCTAGTAGTACGGAATAATTGTTGGAAACGGCAACTAATACCGTATACGCCCTACGGGGGAAAGATTTATT
GCTATTAGATGAGCCTATATTAGATTAGCTAGTTGGTAAGGTAATGGCTTACCAAGGCAATGATCTATAGCTGATCTGAG
AGGATGATCAGCCACACTGGAACTGAGATACGGTCCAGACTCCTACGGGAGGCAGCAGTGGGGAATATTGGACAATGGGC
GAAAGCCTGATCCAGCCATGCCGCATGAGTGAAGAAGGCCTTTGGGTTGTAAAGCTCTTTCGGTGAGGAAGATAATGACG
GTACTCACAGAAGAAGTCCTGGCTAACTCCGTGCCAGCAGCCGCGGTAATACGGAGAGGGCTAGCGTTATTCGGAATTAT
TGGGCGTAAAGAGCGCGTAGGCTGGTTAGTAAGTTAAAAGTGAAATCCCAAAGCTCAACTTTGGAATTGCTTTTAAAACT
GCTAACCTAGAGATTGAAAGAGGATAGAGGAATTCCTAGTGTAGAGGTGAAATTCGTAAATATTAGGAGGAACACCAGTG
GCGAAGGCGTCTATCTGGTTCAAATCTGACGCTGAGGCGCGAAGGCGTGGGGAGCAAACAGGATTAGATACCCTGGTAGT
CCACGCTGTAAACGATGAATGTTAAATATGGGAAGTTTACTTTCTGTATTACAGCTAACGCGTTAAACATTCCGCCTGGG
GACTACGGTCGCAAGATTAAAACTCAAAGGAATTGACGGGGACCCGCACAAGCGGTGGAGCATGTGGTTTAATTCGATGC
AACGCGAAAAACCTTACCACTCCTTGACATGGAAATCATACCTATTCGAAGGGATAGGGTCGGTTCGGCCGGATTTCACA
CAGGTGTTGCATGGCTGTCGTCAGCTCGTGTCGTGAGATGTTGGGTTAAGTCCCGCAACGAGCGTAACCCTCATCCTTAG
TTACCATCAGGTAATGCTGGGGACTTTAAGGAAACTGCTAGTGATAAACTGGAGGAAGGTGGGGATGATGTCAAGTCATC
ATGGCCCTTATGGAGTGGGCTACACACGTGCTACAATGG
>Seq43 [organism=Wolbachia endosymbiont of Pseudolynchia sp.] [clone=F5] [country=South Africa] 16S ribosomal RNA gene, partial sequence
GGTATAACTTAGTGGCAGACGGGTGAGTAATGTATAGGAATCTACCTAGTAGTACGGAATAATTGTTGGAAACGGCAACT
AATACCGTATACGCCCTACGGGGGAAAGATTTATTGCTATTAGATGAGCCTATATTAGATTAGCTAGTTGGTAAGGTAAT
GGCTTACCAAGGCAATGATCTATAGCTGATCTGAGAGGATGATCAGCCACACTGGAACTGAGATACGGTCCAGACTCCTA
CGGGAGGCAGCAGTGGGGAATATTGGACAATGGGCGAAAGCCTGATCCAGCCATGCCGCATGAGTGAAGAAGGCCTTTGG
GTTGTAAAGCTCTTTCGGTGAGGAAGATAATGACGGTACTCACAGAAGAAGTCCTGGCTAACTCCGTGCCAGCAGCCGCG
GTAATACGGAGAGGGCTAGCGTTATTCGGAATTATTGGGCGTAAAGAGCGCGTAGGCTGGTTAGTAAGTTAAAAGTGAAA
TCCCAAAGCTCAACTTTGGAATTGCTTTTAAAACTGCTAACCTAGAGATTGAAAGAGGATAGAGGAATTCCTAGTGTAGA
GGTGAAATTCGTAAATATTAGGAGGAACACCAGTGGCGAAGGCGTCTATCTGGTTCAAATCTGACGCTGAGGCGCGAAGG
CGTGGGGAGCAAACAGGATTAGATACCCTGGTAGTCCACGCTGTAAACGATGAATGTTAAATATGGGAAGTTTACTTTCT
GTATTACAGCTAACGCGTTAAACATTCCGCCTGGGGACTACGGTCGCAAGATTAAAACTCAAAGGAATTGACGGGGACCC
GCACAAGCGGTGGAGCATGTGGTTTAATTCGATGCAACGCGAAAAACCTTACC
>Seq44 [organism=Wolbachia endosymbiont of Pseudolynchia sp.] [clone=CB2] [country=South Africa] 16S ribosomal RNA gene, partial sequence
TATGGTATAACTTAGTGGCAGACGGGTGAGTAATGTATAGGAATCTACCTAGTAGTACGGAATAATTRTTGGAAACGGCA
ACTAATACCGTATACGCCCTACGGGGGAAAGATTTATCGCTATTAGATGAGCCTATATTAGATTAGCTAGTTGGTAAGGT
AATGGCTTACCAAGGCAATGATCTATAGCTGATCTGAGAGGATGATCAGCCACACTGGAACTGAGATACGGTCCAGACTC
CTACGGGAGGCAGCAGTGGGGAATATTGGACAATGGGCGAAAGCCTGATCCAGCCATGCCGCATGAGTGAAGAAGGCCTT
TGGGTTGTAAAGCTCTTTCGGTGAGGAAGATAATGACGGTACTCACAGAAGAAGTCCTGGCTAACTCCGTGCCAGCAGCC
GCGGTAATACGGAGAGGGCTAGCGTTATTCGGAATTATTGGGCGTAAAGAGCGCGTAGGCTGGTTAGTAAGTTAAAAGTG
AAATCCCAAAGCTCAACTTTGGAATTGCTTTTAAAACTGCTAACCTAGAGATTGAAAGAGGATAGAGGAATTCCTAGTGT
AGAGGTGAAATTCGTAAATATTAGGAGGAACACCAGTGGCGAAGGCGTCTATCTGGTTCAAATCTGACGCTGAGGCGCGA
AGGCGTGGGGAGCAAACAGGATTAGATACCCTGGTAGTCCACGCTGTAAACGATGAATGTTAAATATGGGAAGTTTACTT
TCTGTATTACAGCTAACGCGTTAAACATTCCGCCTGGGGACTACGGTCGCAAGATTAAAACTCAAAGGAATTGACGGGGA
CCCGCACAAGCGGTGGAGCATGTGGTTTAATTCGATGCAACGCGAAAAACCTTACCACTCCTTGACATGAAAAT
>Seq45 [organism=Wolbachia endosymbiont of Pseudolynchia sp.] [clone=E14] [country=South Africa] 16S ribosomal RNA gene, partial sequence
TATGGTATAACTTAGTGGCAGACGGGTGAGTAATGTATAGGAATCTACCTAGTAGTACGGAATAATTRTTGGAAACGGCA
ACTAATACCGTATACGCCCTACGGGGGAAAGATTTATCGCTATTAGATGAGCCTATATTAGATTAGCTAGTTGGTAAGGT
AATGGCTTACCAAGGCAATGATCTATAGCTGATCTGAGAGGATGATCAGCCACACTGGAACTGAGATACGGTCCAGACTC
CTACGGGAGGCAGCAGTGGGGAATATTGGACAATGGGCGAAAGCCTGATCCAGCCATGCCGCATGAGTGAAGAAGGCCTT
TGGGTTGTAAAGCTCTTTCGGTGAGGAAGATAATGACGGTACTCACAGAAGAAGTCCTGGCTAACTCCGTGCCAGCAGCC
GCGGTAATACGGAGAGGGCTAGCGTTATTCGGAATTATTGGGCGTAAAGAGCGCGTAGGCTGGTTAGTAAGTTAAAAGTG
AAATCCCAAAGCTCAACTTTGGAATTGCTTTTAAAACTGCTAACCTAGAGATTGAAAGAGGATAGAGGAATTCCTAGTGT
AGAGGTGAAATTCGTAAATATTAGGAGGAACACCAGTGGCGAAGGCGTCTATCTGGTTCAAATCTGACGCTGAGGCGCGA
AGGCGTGGGGAGCAAACAGGATTAGATACCCTGGTAGTCCACGCTGTAAACGATGAATGTTAAATATGGGAAGTTTACTT
TCTGTATTACAGCTAACGCGTTAAACATTCCGCCTGGGGACTACGGTCGCAAGATTAAAACTCAAAGGAATTGACGGGGA
CCCGCACAAGCGGTGGAGCATGTGGTTTAATTCGATGCAACGCGAAAAACCTTACCACTCCTTGACATGAAAT
>Seq46 [organism=Wolbachia endosymbiont of Melophagus ovinus] [clone=MO] [country=Czech Republic]16S ribosomal RNA gene, partial sequence
CTTAKWKGCAGACGGGTGAGTAATGTATAGGAATCTACCTAGTAGTACGGAATAATTGTTGGAAACGGCAACTAATACCG
TATACACCCTACGGGGGAAAGATTTATTGCTATTAGATGAGCCTATATTAGATTAGCTAGTTGGTAAGGTAATGGCTTAC
CAAGGCAATGATCTATAGCTGATCTGAGAGGATGATCAGCCACACTGGAACTGAGATACGGTCCAGACTCCTACGGGAGG
CAGCAGTGGGGAATATTGGACAATGGGCGAAAGCCTGATCCAGCCATGCCGCATGAGTGAAGAAGGCCTTTGGGTTGTAA
AGCTCTTTCGGTGAGGAAGATAATGACGGTACTCACAGAAGAAGTCCTGGCTAACTCCGTGCCAGCAGCCGCGGTAATAC
GGAGAGGGCTAGCGTTATTCGGAATTATTGGGCGTAAAGAGCGCGTAGGCTGGTTAGTAAGTTAAAAGTGAAATCCCAAA
GCTCAACTTTGGAATTGCTTTTAAAACTGCTAACCTAGAGATTGAAAGAGGATAGAGGAATTCCTAGTGTAGAGGTGAAA
TTCGTAAATATTAGGAGGAACACCAGTGGCGAAGGCGTCTATCTGGTTCAAATCTGACGCTGAGGCGCGAAGGCGTGGGG
AGCAAACAGGATTAGATACCCTGGTAGTCCACGCTGTAAACGATGAATGTTAAATATGGGAAGTTTACTTTCTGTATTAC
AGCTAACGCGTTAAACATTCCGCCTGGGGACTACGGTCGCAAGATTAAAACTCAAAGGAATTGACGGGGACCCGCACAAG
CGGTGGAGCATGTGGTTTAATTCGATGCAACGCGAAAAMCTTACACTCCTT
>Seq47 [organism=Wolbachia endosymbiont of Pseudolynchia sp.] [clone=E1] [country=South Africa] 16S ribosomal RNA gene, partial sequence
GCTTAACACATGCAAGTCGAACGGGGTTATATTGTAGCTTGCTATGGTATAACTTAGTGGCAGACGGGTGAGTAATGTAT
AGGAATCTACCTAGTAGTACGGAATAATTGTTGGAAATGGCAACTAATACCGTATACGCCCTACGGGGGAAAGATTTATT
GCTATTAGATGAGCCTATATTAGATTAGCTAGTTGGTAAGGTAATGGCTTACCAAGGCAATGATCTATAGCTGATCTGAG
AGGATGATCAGCCACACTGGAACTGAGATACGGTCCAGACTCCTACGGGAGGCAGCAGTGGGGAATATTGGACAATGGGC
GAAAGCCTGATCCAGCCATGCCGCATGAGTGAAGAAGGCCTTTGGGTTGTAAAGCTCTTTCGGTGAGGAAGATAATGACA
GTACTCACAGAAGAAGTCCTGGCTAACTCCGTGCCAGCAGCCGCGGTAATACGGAGAGGGCTAGCGTTATTCGGAATTAT
TGGGCGTAAAGAGCGCGTAGGCTGGTTAGTAAGTTAAAAGTGAAATCCCAAAGCTCAACTTTGGAATTGCTTTTAAAACT
GCTAACCTAGAGATTGAAAGAGGATAGAGGAATTCCTAGTGTAGAGGTGAAATTCGTAAATATTAGGAGGAACACCAGTG
GCGAAGGCGTCTATCTGGTTCAAATCTGACGCTGAGGCGCGAAGGCGTGGGGAGCAAACAGGATTAGATACCCTGGTAGT
CCACGCTGTAAACGATGAATGTTAAATATGGGAAGTTTACTTTCTGTATTACAGCTAACGCGTTAAACATTCCNGCCTGG
GGACTACGGTCGCAAGATTAAAACTCAAAGGAATTGACGGGGACCCGCACAAGCGGTGGAGCATGTGGTTTAATTCGATG
CAACGCGAAAAACCTTACCACTCCTTGACATGGAAATCATACCTATTCGAAGGGATAGGGTCGGTTCGGCCGGATTTCAC
ACAGGTGTTGCATGGCTGTCGTCAGCTCGTGTCGTGAGATGTTGGGTTAAGTCCCGCAACGAGCGTAACCCTCATCCTTA
GTTACCATCAGGTAATGCTGGGGACTTTAAGGAAACTGCTAGTGATAAACTGGAGGAAGGTGGGGATGATGTCAAGTCAT
CATGGCCCTTATGGAGTGGGCTACACACGTGCTACAATGG
>Seq48 [organism=Wolbachia endosymbiont of Lipoptena cervi] [clone=JE43] [country=Czech Republic] 16S ribosomal RNA gene, partial sequence
TATGGTATAACTTAGTGGCAGACGGGTGAGTAATGTATAGGAATCTACCTAGTAGTACGGAATAATTGTTGGAAGCGGCA
ACTAATACCGTATACGCCCTATGGGGGAAAGATTTATTGCTATTAGATGAGCCTATATTAGATTAGCTAGTTGGTAAGGT
AATGGCTTACCAAGGCAATGATCTATAGCTGATCTGAGAGGATGATCAGCCACACTGGAACTGAGATACGGTCCAGACTC
CTACGGGAGGCAGCAGTGGGAATATTGGACAATGGGCGAAAGCCTGATCCAGCCATGCCGCATGAGTGAAGAAGGCCTTT
GGGTTGTAAAGCTCTTTCGGTGAGGAAGATAATGACGGTACTCACAGAAGAAGTCCTGGCTAACTCCGTGCCAGCAGCCG
CGGTAATACGGAGAGGGCTAGCGTTATTCGGAATTATTGGGCGTAAAGAGCGCGTAGGCTGGTTAGTAAGTTAAAAGTGA
AATCCCAAAGCTCAACTTTGGAATTGCTTTTAAAACTGCTAACCTAGAGATTGAAAGAGGATAGAGGAATTCCTAGTGTA
GAGGTGAAATTCGTAAATATTAGGAGGAACACCAGTGGCGAAGGCGTCTATCTGGTTCAAATCTGACGCTGAGGCGCGAA
GGCGTGGGGAGCAAACAGGATTAGATACCCTGGTAGTCCACGCTGTAAACGATGAATGTTAAATATGGGAAGTTTACTTT
CTGTATTACAGCTAACGCGTTAAACATTCCGCCTGGGGACTACGGTCGCAAGATTAAAACTCAAAGGAATTGACGGGGAC
CCGCACAAGCGGTGGAGCATGTGGTTTAATTCGATGCAACGCGAAAAACCTTACCACCTCCTTGACATGAAAAT
>Seq49 [organism=Wolbachia endosymbiont of Icosta sp. 1] [clone=P8] [country=South Africa] 16S ribosomal RNA gene, partial sequence
TTCGATTGCTTAACCATGCAAGTCGAACGGGGTTATATTGTAGCTTGCTATGATATAACTTAGTGGCAGACGGGTGAGTA
ATGTATAGGAATCTACCTAGTAGTACGGAATAATTGTTGGAAGCGGCAACTAATACCGTATACGCCCTATGGGGGAAAGA
TTTATTGCTATTAGATGAGCCTATATTAGATTAGCTAGTTGGTAAGGTAATGGCTTACCAAGGCAATGATCTATAGCTGA
TCTGAGAGGATGATCAGCCACACTGGAACTGAGATACGGTCCAGACTCCTACGGGAGGCAGCAGTGGGAATATTGGACAA
TGGGCGAAAGCCTGATCCAGCCATGCCGCATGAGTGAAGAAGGCCTTTGGGTTGTAAAGCTCTTTCGGTGAGGAAGATAA
TGACGGTACTCACAGAAGAAGTCCTGGCTAACTCCGTGCCAGCAGCCGCGGTAATACGGAGAGGGCTAGCGTTATTCGGA
ATTATTGGGCGTAAAGAGCGCGTAGGCTGGTTAGTAAGTTAAAAGTGAAATCCCAAAGCTCAACTTTGGAATTGCTTTTA
AAACTGCTAACCTAGAGATTGAAAGAGGATAGAGGAATTCCTAGTGTAGAGGTGAAATTCGTAAATATTAGGAGGAACAC
CAGTGGCGAAGGCGTCTATCTGGTTCAAATCTGACGCTGAGGCGCGAAGGCGTGGGGAGCAAACAGGATTAGATACCCTG
GTAGTCCACGCTGTAAACGATGAATGTTAAATATGGGAAGTTTACTTTCTGTATTACAGCTAACGCGTTAAACATTCCGC
CTGGGGACTACGGTCGCAAGATTAAAACTCAAAGGAATTGACGGGGACCCGCACAAGCGGTGGAGCATGTGGTTTAATTC
GATGCAACGCGAAAAACCTTACCACTCCTTGACATGGAAATCATACCTATTCGAAGGGATAGGGTCGGTTCGGCCGGATT
TCACACAGGTGTTGCATGGCTGTCGTCAGCTCGTGTCGTGAGATGTTGGGTTAAGTCCCGCAACGAGCGTAACCCTCATC
CTTAGTTACCATCAGGTAATGCTGGGGACTTTAAGGAAACTGCTAGTGATAAACTGGAGGAAGGTGGGGATGATGTCAAG
TCATCATGGCCCTTATGGAGTGGGCTACACACGTGCTACAATGG
>Seq50 [organism=Wolbachia endosymbiont of Lipoptena fortisetosa] [clone=FH16] [country=Czech Republic] 16S ribosomal RNA gene, partial sequence
TATGGTATAACTTAGTGGCAGACGGGTGAGTAATGTATAGGAATCTACCTAGTAGTACGGAATAATTGTTGGAAACGGCA
ACTAATACCGTATACGCCCTACGGGGGAAAAATTTATTGCTATTAGATGAGCCTATATTAGATTAGCTAGTTGGTGGAGT
AATAGCYTACCAAGGCAATGATCTATAGCTGATCTGAGAGGATGATCAGCCACACTGGAACTGAGATACGGTCCAGACTC
CTACGGGAGGCAGCAGTGGGGAATATTGGACAATGGGCGAAAGCCTGATCCAGCYATGTCGCATGAGTGAAGAAGGCCTT
TGGGTTGTAAAGCTCTTTTAGTGAGGAAGATAATGACGGTACTCACAGAAGAAGTCCTGGCTAACTCCGTGCCAGCAGCC
GCGGTAATACGGAGAGGGCTAGCGTTATTCGGAATTATTGGGCGTAAAGGGCGCGTAGGCTGATTAATAAGTTAAAAGTG
AAATCCCGAGGCTYAACYTTGGAATTGCTTTTAAAACTRYTAAYCTAGAGATTGAAAGAGGATAGAGGAATTCCTGATGT
AGAGGTRAAATTCGTAAATATTAGGAGGAACACCAGTGGCGAAGGCGTCTATCTGGTTCAAATCTGACGCTGAGGCGCGA
AGGCGTGGGGAGCAAACAGGATTAGATACCCTGGTAGTCCACGCTGTAAACGATGAATGTTAAATATGGGAAGTTTACTT
TCTGTATTACAGCTAACGCGTTAAGCATTCCGCCTGGGGACTACGGTCGCAAGATTAAAACTCAAAGGAATTGACGGGGA
CCCGCACAAGCGGTGGAGCATGTGGTTTAATTCGATGCAACGCGAAAAACCTTAC
>Seq51 [organism=Wolbachia endosymbiont of Icosta sp. 2] [clone=P5] [country=South Africa] 16S ribosomal RNA gene, partial sequence
GCTTAACACATGCAAGTCGAACGGAGTTATATTGTAGCTTGCTATGGTATAACTTAGTGGCAGACGGGTGAGTAATGTAT
AGGAATCTACCTAGTAGTATGGAATAATTGTTGGAAACGGCNAACTAATANCCGTATACGCCCTACGGGGGAAAAATTTA
TTGCTATTGGATGAGCCTATATTAGATTAGCTAGTTGGTGGAGTAATAGCCTACCAAGGCAATGATCTATAGCTGATCTG
AGAGGATGATCAGCCACACTGGAACTGAGATACGGTCCAGACTCCTACGGGAGGCAGCAGTGGGGAATATTGGACAATGG
GCGAAAGCCTGATCCAGCCATGCCGCATGAGTGAAGAAGGCCTTTGGGTTGTAAAGCTCTTTTAGTGAGGAAGATAATGA
CGGTACTCACAGAAGAAGTCCTGGCTAACTCCGTGCCAGCAGCCGCGGTAATACGGAGAGGGCTAGCGTTATTCGGAATT
ATTGGGCGTAAAGGGCGCGTAGGCTGGTTAATAAGTTAAAAGTGAAATCCCGAGGCTTAACCTTGGAATTGCTTTTAAAA
CTATTAATCTAGAGATTGAAAGAGGATAGAGGAATTCCTGATGTAGAGGTAAAATTCGTAAATATTAGGAGGAACACCAG
TGGCGAAGGCGTCTATCTGGTTCAAATCTGACGCTGAAGCGCGAAGGCGTGGGGAGCAAACAGGATTAGATACCCTGGTA
GTCCACGCTGTAAACGATGAATGTTAAATATGGGAAGTTTACTTTCTGTATTACAGCTAACGCGTTAAACATTCCGCCTG
GGGACTACGGTCGCAAGATTAAAACTCAAAGGAATTGACGGGGACCCGCACAAGCGGTGGAGCATGTGGTTTAATTCGAT
GCAACGCGAAAAACCTTACCACTTCTTGACATGGAAATCATACCTATTCGAAGGGATAGGGTCGGTTCGGCCGGATTTTA
CACAAGTGTTGCATGGCTGTCGTCAGCTCGTGTCGTGAGATGTTGGGTTAAGTCCCGCAACGAGCGCAACCCTCATCCTT
AGTTGCTATCAGGTAATGCTGAGTACTTTAAGGAAACTGCCATTGATAAGCTGGAGGAAGGTGGGGATGATGTCAAGTCA
TCATGGCCTTTATGGAGTGGGCTACACACGTGCTACAATGG
>Seq52 [organism=Wolbachia endosymbiont of Icosta sp. 2] [clone=P20] [country=South Africa] 16S ribosomal RNA gene, partial sequence
TGGTATAACTTAGTGGCAGACGGGTGAGTAATGTATAGGAATCTACCTAGTAGTATGGAATAATTGTTGGAAACGGCAAC
TAATACCGTATACGCCCTACGGGGGAAAAATTTATTGCTATTGGATGAGCCTATATTAGATTAGCTAGTTGGTGGAGTAA
TAGCCTACCAAGGCAATGATCTATAGCTGATCTGAGAGGATGATCAGCCACACTGGAACTGAGATACGGTCCAGACTCCT
ACGGGAGGCAGCAGTGGGGAATATTGGACAATGGGCGAAAGCCTGATCCAGCCATGCCGCATGAGTGAAGAAGGCCTTTG
GGTTGTAAAGCTCTTTTAGTGAGGAAGATAATGACGGTACTCACAGAAGAAGTCCTGGCTAACTCCGTGCCAGCAGCCGC
GGTAATACGGAGAGGGCTAGCGTTATTCGGAATTATTGGGCGTAAAGGGCGCGTAGGCTGGTTAATAAGTTAAAAGTGAA
ATCCCGAGGCTTAACCTTGGAATTGCTTTTAAAACTATTAATCTAGAGATTGAAAGAGGATAGAGGAATTCCTGATGTAG
AGGTAAAATTCGTAAATATTAGGAGGAACACCAGTGGCGAAGGCGTCTATCTGGTTCAAATCTGACGCTGAAGCGCGAAG
GCGTGGGGAGCAAACAGGATTAGATACCCTGGTAGTCCACGCTGTAAACGATGAATGTTAAATATGGGAAGTTTACTTTC
TGTATTACAGCTAACGCGTTAAACATTCCGCCTGGGGACTACGGTCGCAAGATTAAAACTCAAAGGAATTGACGGGGACC
CGCACAAGCGGTGGAGCATGTGGTTTAATTCGATGCAACGCGAAAAACCTTACC
>Seq53 [organism=Wolbachia endosymbiont of Microlynchia galapagoensis] [clone=MG1] [country=Galapagos]16S ribosomal RNA gene, partial sequence
GAATCTACCTAGTAGTACGGAATAATTGTTGGAAACGGCAACTAATACCGTATACGCCCTACGGGGGAAAAATTTATTGC
TATTAGATGAGCCTATATTAGATTAGCTAGTTGGTGGAGTAATRGCTTACCAAGGCAATGATCTATAGCTGATCTGAGAG
GATGATCAGCCACACTGGAACTGAGATACGGTCCAGACTCCTACGGGAGGCAGCAGTGGGGAATATTGGACAATGGGCGA
AAGCCTGATCCAGCYATGYCGCATGAGTGAAGAAGGCCTTTGGGTTGTAAAGCTCTTTYAGTGAGGAAGATAATGACGGT
ACTCACAGAAGAAGTCCTGGCTAACTCCGTGCCAGCAGCCGCGGTAATACGGAGAGGGCTAGCGTTATTCGGAATTATTG
GGCGTAAAGRGCGCGTAGGCTGATTAATAAGTTAAAAGTGAAATCCCGAGGCTYAACYTTGGAATTGCTTTTAAAACTRT
TAATCTAGAGATTGAAAGAGGATAGAGGAATTCCTGATGTAGAGGTAAAATTCGTAAATATTAGGAGGAACACCAGTGGC
GAAGGCGTCTATCTGGTTCAAATCTGACGCTGAGGCGCGAAGGCGTGGGGAGCAAACAGGATTAGATACCCTGGTAGTCC
ACGCTGTAAACGATGAATGTTAAATATGGGAAGTTTACTTTCTGTATTACAGCTAACGSGTTAAGCATTCCGCCTGGGGA
CTACGGTCGCAAGATTAAAACTCAAAGGAATTGACGGGGACCCGCACAAGCGGTGGAGCATGTGGTTAATC
>Seq54 [organism=Wolbachia endosymbiont of Ornithomya avicularia] [clone=Z2] [country=South Africa] 16S ribosomal RNA gene, partial sequence
TTCRCTAGYGATTGCTTAACACATGCAAGTCGAACGGAGTTATATTGTAGCTTGCTATGGTATAACTTAGTGGCAGA
CGGGTGAGTAATATATAGGAATCTACCTAGTAGTACGGAATAATTGTTGGAAACGGCAACTAATACCGTATACGCCCTAC
GGGGGAAAAATTTATTGCTATTAGATGAGCCTATATTAGATTAGCTAGTTGGTGGAGTAATAGCCTACCAAGGCAATGAT
CTATAGCTGATCTGAGAGGATGATCAGCCACACTGGAACTGAGATACGGTCCAGACTCCTACGGGAGGCAGCAGTGGGGA
ATATTGGACAATGGGCGAAAGCCTGATCCAGCCATGCCGCATGAGTGAAGAAGGCCTTTGGGTTGTAAAGCTCTTTTAGT
GAGGAAGATAATGACGGTACTCACAGAAGAAGTCCTGGCTAACTCCGTGCCAGCAGCCGCGGTAATACGGAGAGGGCTAG
CGTTATTCGGAATTATTGGGCGTAAAGGGCGCGTAGGCTGGTTAGTAAGTTAAAAGTGAAATCCCGAGGCTTAACCTTGG
AACTGCTTTTAAAACTGCTAACCTAGAGATTGAAAGAGGATAGAGGAATTCCTAGTGTAGAGGTGAAATTCGTAAATATT
AGGAGGAACACCAGTGGCGAAGGCGTCTATCTGGTTCAAATCTGACGCTGAGGCGCGAAGGCGTGGGGAGCAAACAGGAT
TAGATACCCTGGTAGTCCACGCTGTAAACGATGAATGTTAAATATGGGAAGTTTACTTTCTGTATTACAGCTAACGCGTT
AAACATTCCGCCTGGGGACTACGGTCGCAAGATTAAAACTCAAAGGAATTGACGGGGACCCGCACAAGCGGTGGAGCATG
TGGTTTAATTCGATGCAACGCGAAAAACCTTACCACTCCTTGACATGGAAATTATACCTATTCGAAGGGATAGGGTCGGT
TCGGCCGGATTTCACACAGGTGTTGCATGGCTGTCGTCAGCTCGTGTCGTGAGATGTTGGGTTAAGTCCCGCAACGAGCG
CAACCCTCATCCTTAGTTACCATCAGGTAATGCTGGGGACTTTAAGGAAACTGCCAGTGATAAACTGGAGGAAGGTGGGG
ATGATATCAAGTCATCATGGCCCTTATGGAGTGGGCTACACACGTGCTACAATGG
>Seq55 [organism=Wolbachia endosymbiont of Ornithoica turdi] [clone=OT2] [country=Czech Republic] 16S ribosomal RNA gene, partial sequence
TATGGTATAACTTAGTGGCAGACGGGTGAGTAATGTATAGGAATCTACCTAGTAGTACGGAATAATTGTTGGAAACGGCA
ACTAATACCGTATACRCCCTACGGGGGAAARATTTATTGCTATTAGATGAGCCTATATTAGATTAGCTAGTTGGTRARGT
AATGGCTTACCAAGGCAATGATCTATAGCTGATCTGAGAGGATGATCAGCCACACTGGAACTGAGATACGGTCCAGACTC
CTACGGGAGGCAGCAGTGGGGAATATTGGACAATGGGCGAAAGCCTGATCCAGCCATGYCGCATGAGTGAAGAAGGCCTT
TGGGTTGTAAAGCTCTTTYRGTGAGGAAGATAATGACGGTACTCACAGAAGAAGTCCTGGCTAACTCCGTGCCAGCAGCC
GCGGTAATACGGAGAGGGCTAGCGTTATTCGGAATTATTGGGCGTAAAGRGCGCGTAGGCTGRTTARTAAGTTAAAAGTG
AAATCCCRAGGCTYAACYTTGGAATTGCTTTTAAAACTGYTAAYCTAGAGATTGAAAGAGGATAGAGGAATTCCTAGATG
TAGAGGTGAAATTCGTAAATATTAGGAGGAACACCAGTGGCGAAGGCGTCTATCTGGTTCAAATCTGACGCTGAGGCGCG
AAGGCGTGGGGAGCARACAGGATTAGATACCCTGGTAGTCCACGCTGTAAACGATGAATGTTAAATATGGGAAGTTTACT
TTCTGTATTACAGCTAACGCGTTAAACATTCCGCCTGGGGACTACGGTCGCAAGATTAAAACTCAAAGGAATTGACGGGG
ACCCGCACAAGCGGTGGAGCATGTGGTTTAATTCGATGCAACGCGAAAAACCTTACCACCT
>Seq56 [organism=Wolbachia endosymbiont of Icosta sp. 4] [clone=WAN] [country=Papua New Guinea] 16S ribosomal RNA gene, partial sequence
TATGGTATAACTTAGTGGCAGACGGGTGAGTAATGTATAGGRATCTACCTAGTAGTACGGAATAATTGTTGGAAACGGCA
ACTAATACCGTATACGCCCTACGGGGGAAAAATTTATTGCTATTAGATGAGCCTATATTAGATTAGCTAGTTGGTGGAGT
AATAGCCTACCAAGGCAATGATCTATAGCTGATCTGAGAGGATGATCAGCCACACTGGAACTGAGATACGGTCCAGACTC
CTACGGGAGGCAGCAGTGGGGAATATTGGACAATGGGCGAAAGCCTGATCCAGCCATGCCGCATGAGTGAAGAAGGCCTT
TGGGTTGTAAAGCTCTTTTAGTGAGGAAGATAATGACGGTACTCACAGAAGAAGTCCTGGCTAACTCCGTGCCAGCAGCC
GCGGTAATACGGAGAGGGCTAGCGTTATTCGGAATTATTGGGCGTAAAGGGCGCGTAGGCGGATTAGTAAGTTAAAAGTG
AAATCCCAAGGCTCAACCTTGGAATTGCTTTTAAAACTGCTAATCTAGAGATTGAAAGAGGATAGAGGAATTCCTAGTGT
AGAGGTGAAATTCGTAAATATTAGGAGGAACACCAGTGGCGAAGGCGTCTATCTGGTTCAAATCTGACGCTGAGGCGCGA
AGGCGTGGGGAGCAAACAGGATTAGATACCCTGGTAGTCCACGCTGTAAACGATGAATGTTAAATATGGGAAGTTTTACT
TTCTGTATTACAGCTAACGCGTTAAACATTCCGCCTGGGGACTACGGTCGCAAGATTAAAACTCAAAGGAATTGACGGGG
ACCCGCACAAGCGGTGGAGCATGTGGTTTAATTCGATGCAACGCGAAAAACCTTACCACTCCTTGACATGAAAATC
>Seq57 [organism=Wolbachia endosymbiont of Icosta sp. 2] [clone=C6] [country=South Africa] 16S ribosomal RNA gene, partial sequence
TGCTATGGTATAACTTWAGTGGCAGACGGGTGAGTAATGTATAGGAATCTACCTAGTAGTACGGAATAATTRTTGGAAAC
GGCAACTAATACCGTATACGCCCTACGGGGGAAAGATTTWATCGCTATTAGATGAGCCTATATTAGATTAGCTAGTTGGT
AAGGTAAATGGCTTACCAAAGGCAATGATCTATAGCTGATCTGAGAGGATGATCAGCCACACTGGAACTGAGATACGGTC
CAGACTCCTACGGGAGGCAGCAGTGGGGAATATTGGACAATGGGCGAAAGCCTGATCCAGCCATGCCGCATGAGTGAAGA
AGGCCTTTGGGTTGTAAAGCTCTTTCGGTGAGGAAGATAATGACGGTACTCACAGAAGAAGTCCTGGCTAACTCCGTGCC
AGCAGCCGCGGTAATACGGAGAGGGCTAGCGTTATTCGGAATTATTGGGCGTAAAGAGCGCGTAGGCTGGTTAGTAAGTT
AAAAGTGAAATCCCAAAGCTCAACTTTGGAATTGCTTTTAAAACTGCTAACCTAGAGATTGAAAGAGGATAGAGGAATTC
CTAGTGTAGAGGTGAAATTCGTAAATATTAGGAGGAACACCAGTGGCGAAGGCGTCTATCTGGTTCAAATCTGACGCTGA
GGCGCGAAGGCGTGGGGAGCAAACAGGATTAGATACCCTGGTAGTCCACGCTGTAAACGATGAATGTTAAATATGGGAAG
TTTACTTTCTGTATTACAGCTAACGCGTTAAACATTCCGCCTGGGGACTACGGTCGCAAGATTAAAACTSAAAGGAATTG
ACGGGGACCCGCACAAGCGGTGGAGCATGTG
>Seq58 [organism=Wolbachia endosymbiont of Icosta sp. 2] [clone=C7] [country=South Africa] 16S ribosomal RNA gene, partial sequence
GGTGAGTATTATAGGATCTACCTAGTAGTATGGAATAATTGTTGGAAACGGCAACTAATACCGTATACGCCYTACGGGGG
AAAAATTTATTGCTATTGGATGAGCCTATATTAGATTAGCTAGTTGGTGGAGTAATAGCCTACCAAGGCAATGATCTATA
GCTGATCTGAGAGGATGATCAGCCACACTGGAACTGAGATACGGTCCAGACTCYTACGGGAGGCAGCAGTGGGGAATATT
GGACAATGGGCGAAAGCCTGATCCAGCCATGCCGCATGAGTGAAGAAGGCCTTTGGGTTGTAAAGCTCTTTTAGTGAGGA
AGATAATGACGGTACTCACAGAAGAAGTCCTGGCTAACTCCGTGCCAGCAGCCGCGGTAATACGGAGAGGGCTAGCGTTA
TTCGGAATTATTGGGCGTAAAGGGCGCGTAGGCTGGTTAATAAGTTAAAAGTGAAATCCCGAGGCTTAACCTTGGAATTG
CTTTTAAAACTATTAATCTAGAGATTGAAAGAGGATAGAGGAATTCCTGATGTAGAGGTAAAATTCGTAAATATTAGGAG
GAACACCAGTGGCGAAGGCGTCTATCTGGTTCAAATCTGACGCTGAAGCGCGAAGGCGTGGGGAGCAAACAGGATTAGAT
ACCCTGGTAGTCCACGCTGTAAACGATGAATGTTAAATATNGGGAAGTTTACTTTCTGTATTACAGCTAACGCGTTAAAC
ATTCCGCCTGGGGACTACGGTCGCAAGATTAAAACTCNAAAGGAATTGACGGGGACCCGCACAAGCGGTGGAGCATGTGG
GTTTAATTCGATGCAACGCGAAAACCTACACTTCTTG
>Seq59 [organism=Wolbachia endosymbiont of Crataerina pallida] [clone=CRMB] [country=Czech Republic] 16S ribosomal RNA gene, partial sequence
GCAGCGGGTGAGTAATGTATAGGAATCTACCTTAGTAGTACGGAATAATTGTTGGAAACGGGCAATTAATACCGTATACG
CCCTACCGGGGGAAAAATTTATTGCTATTAGATGAGCCTATATTAGATTAGCTAGTTGGTGGAGTAATAGCCTACCAAGG
CAATGATCTATAGCTGATCTGAGAGGATGATCAGCCACACTGGAACTGAGATACGGTCCAGACTTCTACGGGAGGCAGCA
GTGGGGAATATTGGACAATGGGCGAAAGCCTGATCCAGCCATGCCGCATGAGTGAAGAAGGCCTTTGGGTTGTAAAGCTC
TTTTAGTGAGGAAGATAATGACGGTACTCACAGAAGAAGTCCTGGCTAACTCCGTGCCAGCAGCCGCGGTAATACGGAGA
GGGCTAGCGTTATTCGGAATTATTGGGCGTAAAGGGCGCGTAGGCGGATTAGTAAGTTAAAAGTGAAATCCCAAGGCTCA
ACCTTGGAATTGCTTTTAAAACTGCTAATCTAGAGATTGAAAGAGGATAGAGGAATTCCTAGTGTAGAGGTGAAATTCGT
AAATATTAGGAGGAACACCAGTGGCGAAGGCGTCTATCTGGTTCAAATCTGACGCTGAGGCGCGAAGGCGTGGGGAGCAA
ACAGGATTAGATACCCTGGTAGTCCMCGCTGTAAACGATGAATGTTAAATATGGGAAGTTTTACTTTCTGTATTACAGCT
AACGCGTTAANCATTCCGCCTGGGGACTACGGTCGCAAGATTAAAACTCAANGGAATTGACGGGGACCCGCACAAGCGGT
GGAGCATGTGGTTTTATTCATGCACGCGAAACTA
>Seq60 [organism=Wolbachia endosymbiont of Pseudolynchia sp.] [clone=P24] [country=South Africa] 16S ribosomal RNA gene, partial sequence
TAGTGCAGAGGGTGAGTAATGTATAGGAATCTACCTTAGTAGTACGGAATAATTGTTGGAAACGNGCAACTAATACCCGT
ATACGCCCTACGGGGGAAAGATTTATTGCTATTAGATGAGCCTATATTAGATTAGCTAGTTGGTAAGGTAATGGCTTACC
AAGGCAATGATCTATAGCTGATCTGAGAGGATGATCAGCCANCACTGGAACTGAGATACSGTCCAGACTCCTACGGGAGG
CAGCAGTGGGGAATATTGGACAATGGGCGAAAGCCTGATCCAGCCATGCCGCATGAGTGAAGAAGGCCTTTGGGTTGTAA
AGCTCTTTCGGTGAGGAAGATAATGACGGTACTCACAGAAGAAGTCCTGGCTAACTCCGTGCCAGCAGCCGCGGTAATAC
GGAGAGGGCTAGCGTTATTCGGAATTATTGGGCGTAAAGAGCGCGTAGGCTGGTTAGTAAGTTAAAAGTGAAATCCCAAA
GCTCAACTTTGGAATTGCTTTTAAAACTGCTAACCTAGAGATTGAAAGAGGATAGAGGAATTCCTAGTGTAGAGGTGAAA
TTCGTAAATATTAGGAGGAACACCAGTGGCGAAGGCGTCTATCTGGTTCAAATCTGACGCTGAGGCGCGAAGGCGTGGGG
AGCAAACAGGATTAGATACCCCTGGTAGTCCACGCTGTAAACGATGAATGTTAAATATGGGAAGTTTACTTTCTGTATTA
CAGCTAACGCGTTAAACATTCCGCCTGGGGACTACGGTCGCAAGATTAAAACTCAAAGGAATTGACGGGGANCCGCACAA
GCGGTGGAGCATGTGGGTTTAATTCGATGCAACGCGAAAACCTTACACTC
>Seq61 [organism=Wolbachia endosymbiont of Icosta sp. 2] [clone=L1] [country=South Africa] 16S ribosomal RNA gene, partial sequence
ATTAGGGCAGACGGGTGAGTAATGTATAGGAATCTACCTTAGTAGTATGGAATAATTGTTGGAAACGGCAACTTAATACC
CGTATACGCCCTACCGGGGGAAAAATTTATTGCTATTGGATGAGCCTATATTAGATTAGCTAGTTGGTGGAGTAATAGCC
TACCCAAGGNCAATGATCTATAGCTGATCTGAGAGGATGATCAGCCACACTGGAACTGAGATACSGTCCNAGACTCCTAC
NGGGAGGCAGCAGTGGGGAATATTGGACAATGGGCGAAAGCCTGATCCAGCCATGCCGCATGAGTGAAGAAGGCCTTTGG
GTTGTAAAGCTCTTTTAGTGAGGAAGATAATGACGGTACTCACAGAAGAAGTCCTGGCTAACTCCGTGCCAGCAGCCGCG
GTAATACGGAGAGGGCTAGCGTTATTCGGAATTATTGGGCGTAAAGGGCGCGTAGGCTGGTTAATAAGTTAAAAGTGAAA
TCCCGAGGCTTAACCTTGGAATTGCTTTTAAAACTATTAATCTAGAGATTGAAAGAGGATAGAGGAATTCCTGATGTAGA
GGTAAAATTCGTAAATATTAGGAGGAACACCAGTGGCGAAGGCGTCTATCTGGTTCAAATCTGACGCTGAAGCGCGAAGG
CGTGGGGAGCAAACAGGATTAGATACCCTGGTAGTCCACGCTGTAAACGATGAATGTTAAATATGGGAAGTTTACTTTCT
GTATTACAGCTAACGCGTTAAACATTCCGCCTGGGGACTACGGTCGCAAGATTAAAACTCMAAGGAATTGACGGGGACCC
GCACAAGCGGTGGAGCATGTGGTTTAATCGAGCACGCGAAACTAC
>Seq62 [organism=Wolbachia endosymbiont of Ornithomya biloba] [clone=CV2] [country=South Africa] 16S ribosomal RNA gene, partial sequence
CAGCGGGTGAGTAATGTATAGGAATCTACCTTAGTAGTACGGAATAATTGTTGGAAACGACAACTTAATACCGTATACGC
CCTACCGGGGGAAAAATTTATTGCTATTAGATGAGCCTATATTAGATTAGCTAGTTGGTGGGGTAATAGCCTACCNAAGG
TAATGATCTATAGCTGATCTGAGAGGATGATCAGCCACACTGGAACTGAGATACGGTCCAGACTCCTACGGGAGGCAGCA
GTGGGGAATATTGGACAATGGGCGAAAGCCTGATCCAGCCATGCCGCATGAGTGAAGAAGGCCTTTGGGTTGTAAAGCTC
TTTTAGTGAGGAAGATAATGACGGTACTCACAGAAGAAGTCCTGGCTAACTCCGTGCCAGCAGCCGCGGTAATACGGAGA
GGGCTAGCGTTATTCGGAATTATTGGGCGTAAAGGGCGCGTAGGCTGGTTAATAAGTTAAAAGTGAAATCCCGAGGCTTA
ACCTTGGAATTGCTTTTAAAACTATTAATCTAGAGATTGAAAGAGGATAGAGGAATTCCTGATGTAGAGGTAAAATTCGT
AAATATTAGGAGGAACACCAGTGGCGAAGGCGTCTATCTGGTTCAAATCTGACGCTGAAGCGCGAAGGCGTGGGGAGCAA
ACAGGATTAGATACCCTGGTAGTCCACGCTGTAAACGATGAATGTTAAATATGGGGAGTTTACTTTCTGTATTACAGCTA
ACGCGTTAAACATTCCGCCTGGGGACTACGGTCGCAAGATTAAAACTCAAGGAATTGACGGGACCCGCAACGGGGAGCAG
GGGGTTAATCGAGCACGGAAACTAC
>Seq63 [organism=Wolbachia endosymbiont of Pseudolynchia sp.] [clone=C2] [country=South Africa] 16S ribosomal RNA gene, partial sequence
GATCTACCTAGTAGTACGGAATAATTGTTGGAAACGGCAACTAATACCGTATACGCCCTACGGGGGAAAGATTTATTGCT
ATTAGATGAGCCTATATTAGATTAGCTAGTTGGTAAGGTAATGGCTTACCAAGGCAATGATCTATAGCTGATCTGAGAGG
ATGATCAGCCACACTGGAACTGAGATACGGTCCAGACTCCTACGGGAGGCAGCAGTGGGGAATATTGGACAATGGGCGAA
AGCCTGATCCAGCCATGCCGCATGAGTGAAGAAGGCCTTTGGGTTGTAAAGCTCTTTCGGTGAGGAAGATAATGACGGTA
CTCACAGAAGAAGTCCTGGCTAACTCCGTGCCAGCAGCCGCGGTAATACGGAGAGGGCTAGCGTTATTCGGAATTATTGG
GCGTAAAGAGCGCGTAGGCTGGTTAGTAAGTTAAAAGTGAAATCCCAAAGCTCAACTTTGGAATTGCTTTTTAAACTGCT
AACCTAGAGATTGAAAGAGGATAGAGGAATTCCTAGTGGTAGAGGGGGAAATTCGTAAATATTTANGGAGGAACACCAGT
GGGCGAARGCGTCCTATCTGGGTTCTAATCCTGACGCTGARGCGCCGAAAGGCGTNGGGGNAGCAAACACGGATTAGATA
CCCCCTGGTAGTYCCCGCCTGTWAACGAATGAATGTTAAATAATGGGGGGAAAGTTTWCTTTTTGTACTACAGCTAACGC
GTTAAACATTCCGCCTGGGGACTACGGTCGCAAGATTAAA
>Seq64 [organism=Wolbachia endosymbiont of Pseudolynchia sp.] [clone=S1] [country=South Africa] 16S ribosomal RNA gene, partial sequence
GGCAACTAATACCGTATACGCCCTACGGGGGAAAGATTTATTGCTATTAGATGAGCCTATATTAGATTAGCTAGTTGGTA
AGGTAATGGCTTACCAAGGCAATGATCTATAGCTGATCTGAGAGGATGATCAGCCACACTGGAACTGAGATACGGTCCAG
ACTCCTACGGGAGGCAGCAGTGGGGAATATTGGACAATGGGCGAAAGCCTGATCCAGCCATGCCGCATGAGTGAAGAAGG
CCTTTGGGTTGTAAAGCTCTTTCGGTGAGGAAGATAATGACGGTACTCACAGAAGAAGTCCTGGCTAACTCCGTGCCAGC
AGCCGCGGTAATACGGAGAGGGCTAGCGTTATTCGGAATTATTGGGCGTAAAGAGCGCGTAGGCTGGTTAGTAAG
>Seq65 [organism=Wolbachia endosymbiont of Icosta sp. 3] [clone=A2] [country=South Africa] 16S ribosomal RNA gene, partial sequence
TTGGAAACGGCAACTAATACCGTATACGCCCTACGGGGGAAAAATTTATTGCTATTAGATGAGCCTATATTAGATTAGCT
AGTTGGTGGAGTAATAGCCTACCAAGGCAATGATCTATAGCTGATCTGAGAGGATGATCAGCCACACTGGAACTGAGATA
CGGTCCAGACTCCTACGGGAGGCAGCAGTGGGGAATATTGGACAATGGGCGAAAGCCTGATCCAGCCATGCCGCATGAGT
GAAGAAGGCCTTTGGGTTGTAAAGCTCTTTTAGTGAGGAAGATAATGACGGTACTCACAGAAGAAGTCCTGGCTAACTCC
GTGCCAGCAGCCGCGGTAATACGGAGAGGGCTAGCGTTATTCGGAATTATTGGGCGTAAAGGGNNNNNNNNNNNNNNNNN
NNNNNAAAAGTGAAATCCCAAGGCTCAACCTTGGAATTGCTTTTAAAAATGATAATCTAGAGATTGAAAGAGGATAGAGG
AATTCCTAGTGTAGAGGTGAAATTCGTAAATATTAGGAGGAACACCAGTGGCGAAGGCGTCTATCTGGTTCAAATCTGAC
GCTGAGGCGCGAAGGCGTGGGGAGCAAACAGGATTAGATACCCTGGTAGTCCACGCTGTAAACGATGAATGTTAAATATG
GGAAGTTTTACTTTCTGTATTACAGCTAACGCGTTAAACATTCCGCCTGGGGACTACGGTCGCAAGATTAAAA
>Seq66 [organism=Wolbachia endosymbiont of Icosta sp. 1] [clone=G1] [country=South Africa] 16S ribosomal RNA gene, partial sequence
GCTTAACACATGCAAGTCGAACGGGGTTATATTGTAGCTTGCTATGGTATAACTTAGTGGCAGACGGGTGAGTAATGTAT
AGGAATCTACCTAGTAGTACGGAATAATTGTTGGAAACGGCAACTAATACCGTATACGCCCTACGGGGGAAAGATTTATT
GCTATTAGATGAGCCTATATTAGATTAGCTAGTTGGTAAGGTAATGGCTTACCAAGGCAATGATCTATAGCTGATCTGAG
AGGATGATCAGCCACACTGGRACTGAGATACGGTCCAGACTCCTACGGGAGGCAGCAGTGGGGAATATTGGACAATGGGC
GAAAGCCTGATCCAGCCATGCCGCATGAGTGAAGAAGGCCTTTGGGTTGTAAAGCTCTTTCGGTGAGGAAGATAATGACG
GTACTCACAGAAGAAGTCCTGGCTAACTCCGTGCCAGCAGCCGCGGTAATACGGAGAGGGCTAGCGTTATTCGGAATTAT
TGGGCGTAAAGAGCGCGTAGGCTGGTTAGTAAGTTAAAAGTGAAATCCCAAAGCTCAACTTTGGAATTGCTTTTAAAACT
GCTAACCTAGAGATTGAAAGAGGATAGAGGAATTCCTAGTGTAGAGGTGAAATTCGTAAATATTAGGAGGAACACCAGTG
GCGAAGGCGTCTATCTGGTTCAAATCTGACGCTGAGGCGCGAAGGCGTGGGGAGCAAACAGGATTAGATACCCTGGTAGT
CCACGCTGTAAACGATGAATGTTAAATATGGGAAGTTTACTTTCTGTATTACAGCTAACGCGTTAAACATTCCGCCTGGG
GACTACGGTCGCAAGATTAAAACTCAAAGGAATTGACGGGGACCCGCACAAGCGGTGGAGCATGTGGTTTAATTCGATGC
AACGCGAAAAACCTTACCACTCCTTGACATGGAAATCATACCTATTCGAAGGGATAGGGTCGGTTCGGCCGGATTTCACA
CAGGTGTTGCATGGCTGTCGTCAGCTCGTGTCGTGAGATGTTGGGTTAAGTCCCGCAACGAGCGTAACCCTCATCCTTAG
TTACCATCAGGTAATGCTGGGGACTTTAAGGAAACTGCTAGTGATAAACTGGAGGAAGGTGGGGATGATGTCAAGTCATC
ATGGCCCTTATGGAGTGGGCTACACACGTGCTACAATGG
>Seq67 [organism=Wolbachia endosymbiont of Unknown louse fly] [clone=P6] [country=South Africa] 16S ribosomal RNA gene, partial sequence
CCCTACGGGGGAAAGATTTATCGCTATTAGATGAGCCTATATTAGATTAGCTAGTTGGTAAGGTAATGGCTTACCAAGGC
AATGATCTATAGCTGATCTGAGAGGATGATCAGCCACACTGGAACTGAGATACGGTCCAGACTCCTACGGGAGGCAGCAG
TGGGGAATATTGGACAATGGGCGAAAGCCTGATCCAGCCATGCCGCATGAGTGAAGAAGGCCTTTGGGTTGTAAAGCTCT
TTCGGTGAGGAAGATAATGACGGTACTCA
>Seq68 [organism=Wolbachia endosymbiont of Crataerina pallida] [clone=CP] [country=Czech Republic] cytochrome oxidase subunit I (coxA), partial sequence
ATGCGCACAAAAGGAATGTCATTAACTAAGATGCCACTGTTTGTTTGGTCTGTCTTGCTAACAGCATTTATGTTGATTGT
TGCCTTACCAGTGCTTGCCGGTGCTATAACTATGCTTCTTACTGATCGCAATGTTGGTACTTCCTTTTTTGATCCTGCAG
GTGGTGGTGACCCTGTGTTATTTCAACATTTATTTTGGTTTTTTGGTCATCCAGAAGTTTACGTAATTATTTTTCCTGCA
TTTGGCATCATAAGTCAGGTTGTATCAACTTTTTCTCACAGACCTGTATTTGGTTACATAGGGATGGTTTATGCAATGAT
AGGTATAGCAGTATTTGGCTTTATGGTTTGGGCTCACCATATGTTCACTGTTGGGCTTAGTGCTGACGCTGCTGCATTTT
AC
>Seq69 [organism=Wolbachia endosymbiont of Nycteribia kolenatii] [clone=NK] [country=Czech Republic] cytochrome oxidase subunit I (coxA), partial sequence
ATGCGTGCAAAGGGCATGTCATTAACTAAGATGCCACTATTTGTTTGGTCTGTTTTATTAACGTCATTCATGTTAATTGT
YGCTTTACCGGTGCTYGCTGGTGCTATAACTATGCTGCTYACTGATCGCAATATTGGTACTTCCTTTTTTGATCCTGCCG
GAGGTGGTGACCCTGTATTGTTTCAACATCTRTTTTGGTTTTTTGGTCATCCGGAAGTTTACATAATTATTTTTCCTGCG
TTTGGTATCATAAGCCAARTCGTRTCAACTTTTTCTCATAGGCCGATATTTGGTTATATGGGAATGGTTTAYGCAATGAT
AGGCATAGCAGTRTTTGGCTTTATGGTTTGGGCTCAYCACATGTTTACTGTTGGGCTTAGTGAAGATGCTGCCATATTTT
TT
>Seq70 [organism=Wolbachia endosymbiont of Microlynchia galapagoensis] [clone=MG6] [country=Galapagos] cytochrome oxidase subunit I (coxA), partial sequence
ATGCGTGCAAAAGGCATGTCATTGACCAAGATGCCACTATTTGTTTGGTCTGTTTTATTAACGTCGTTTATGTTAATTGT
TGCCTTACCGGTACTTGCTGGTGCTATAACTATGCTGCTAACTGATCGCAATATTGGTACTTCCTTTTTTGATCCTGCTG
GTGGCGGTGATCCTGTGTTATTTCAACACCTGTTTTGGTTTTTTGGTCATCCAGAAGTTTACATAATTATTTTTCCTGCA
TTTGGCATCATAAGCCAAGTCGTATCAACTTTTTCCCATAGGCCAGTATTTGGCTATAAAGGAATGGTTTATGCAATGAT
AGGCATAGCAGCATTTGGCTTTATGGTTTGGGCTCACCATATGTTTACTGTTGGGCTTAGCGAAGATGCTGCTATATTTT
TT
>Seq71 [organism=Wolbachia endosymbiont of Icosta sp. 4] [clone=WAN] [country=Papua New Guinea] cytochrome oxidase subunit I (coxA), partial sequence
ATGCGCGCAAAAGGCATGTCATTAACTAAGATGCCACTGTTTGTTTGGTCTGTCTTGTTAACAGCATTTATGTTGATTGT
TGCCTTACCAGTGCTTGCCGGTGCTATAACTATGCTTCTTACTGATCGCAATATTGGTACTTCCTTTTTTGATCCTGCCG
GTGGCGGCGATCCTGTGTTATTTCAACATCTATTTTGGTTTTTTGGTCATCCAGAAGTTTACGTAATTATTTTTCCTGCA
TTTGGCATCATAAGTCAGGTTGTATCAACTTTTTCTCACAGACCTGTATTTGGTTACATAGGGATGGTTTATGCAATGAT
AGGTATAGCAGTATTTGGCTTTATGGTTTGGGCTCACCATATGTTCACTGTTGGGCTTAGTGCTGACGCTGCTGCATTTT
TT
>Seq72 [organism=Wolbachia endosymbiont of Pseudolynchia sp.] [clone=F5] [country=South Africa] cytochrome oxidase subunit I (coxA), partial sequence
ATGCGTGCAAAGGGCATGTCATTAACTAAGATGCCACTATTTGTTTGGTCTGTTTTATTAACGTCATTCATGTTAATTGT
CGCTTTACCGGTGCTCGCTGGTGCTATAACTATGCTGCTTACTGATCGCAATATTGGTACTTCCTTTTTTGATCCTGCCG
GAGGTGGTGACCCTGTATTGTTTCAACATCTATTTTGGTTTTTTGGTCATCCGGAAGTTTACGTAATTATTTTTCCTGCG
TTTGGTATCATAAGCCAAATCGTATCAACTTTTTCTCATAGGCCGATATTTGGTTATATGGGAATGGTTTACGCAATGAT
AGGCATAGCAGTATTTGGCTTTATGGTTTGGGCTCATCATATGTTTACTGTTGGGCTTAGTGAAGATGCTGCCATATTTT
TT
>Seq73 [organism=Wolbachia endosymbiont of Icosta sp. 2] [clone=C6] [country=South Africa] cytochrome oxidase subunit I (coxA), partial sequence
ATGCGTGCAAAGGGCATGTCATTAACTAAGATGCCACTATTTGTTTGGTCTGTTTTATTAACGTCATTCATGTTAATTGT
CGCTTTACCGGTGCTCGCTGGTGCTATAACTATGCTGCTTACTGATCGTAATATTGGCACTTCCTTTTTTGATCCTGCTG
GGGGTGGCGACCCTGTATTATTTCAACATCTATTTTGGTTTTTTGGTCATCCGGAAGTTTACATAATTATTTTTCCTGCG
TTTGGTATCATAAGCCAAATCGTATCAACTTTTTCTCATAGGCCGATATTTGGTTATATGGGAATGGTTTACGCAATGGT
AGGCATAGCAGTATTTGGCTTTATGGTTTGGGCTCACCATATGTTTACTGTAGGGCTTAGTGAAGATGCTGCCATATTTT
TT
>Seq74 [organism=Wolbachia endosymbiont of Icosta sp. 1] [clone=P8] [country=South Africa] cytochrome oxidase subunit I (coxA), partial sequence
ATGCGTGCAAAGGGCATGTCATTAACTAAGATGCCACTATTTGTTTGGTCTGTTTTATTAACGTCATTCATGTTAATTGT
CGCTTTACCGGTGCTCGCTGGTGCTATAACTATGCTGCTTACTGATCGTAATATTGGCACTTCCTTTTTTGATCCTGCTG
GGGGTGGCGACCCTGTATTGTTTCAACATCTATTTTGGTTTTTTGGTCATCCGGAAGTTTACATAATTATTTTTCCTGCG
TTTGGTATCATAAGCCAAATCGTATCAACTTTTTCTCATAGGCCGATATTTGGTTATATGGGAATGGTTTACGCAATGGT
AGGCATAGCAGTATTTGGCTTTATGGTTTGGGCTCACCATATGTTTACTGTAGGGCTTAGTGAAGATGCTGCCATATTTT
TT
>Seq75 [organism=Wolbachia endosymbiont of Icosta sp. 2] [clone=P20] [country=South Africa] cytochrome oxidase subunit I (coxA), partial sequence
ATGCGTGCAAAAGGTATGTCATTAACTAAGATGCCACTGTTTGTTTGGTCTATTTTGTTAACAGCATTTATGTTGATTGT
TGCCTTACCAGTACTTGCTGGTGCTATAACTATGCTTCTTACTGATCGCAATATTGGTACTTCCTTTTTTGATCCTGCTG
GTGGTGGTGATCCTGTGTTATTTCAACATCTGTTTTGGTTTTTTGGTCATCCAGAAGTTTACATAATTATTTTTCCTGCA
TTTGGTATCATAAGTCAGGTTGTATCAACTTTTTCTCACAGACCAGTATTTGGTTACATAGGAATGGTTTATGCAATGAT
AGGTATAGCAGCATTTGGCTTTATGGTTTGGGCTCACCATATGTTCACTGTTGGGCTTAGTGCTGATGCTGCTGTATTTT
TT
>Seq76 [organism=Wolbachia endosymbiont of Melophagus ovinus] [clone=MO] [country=Czech Republic] cytochrome oxidase subunit I (coxA), partial sequence
ATGCGCACAAAAGGAATGTCATTAACTAAGATGCCACTGTTTGTTTGGTCTGTCTTGCTAACAGCATTTATGTTGATTGT
TGCCTTACCAGTGCTTGCCGGTGCTATAACTATGCTTCTTACTGATCGCAATGTTGGTACTTCCTTTTTTGATCCTGCAG
GTGGCGGAGATCCTGTGTTATTTCAACATCTATTTTGGTTTTTTGGTCATCCAGAAGTTTACGTAATTATTTTTCCTGCA
TTTGGCATCATAAGTCAGGTTGTATCAACTTTTTCTCACAGACCTGTATTTGGTTACATAGGGATGGTTTATGCTATGAT
AGGTATAGCAGTATTTGGCTTTATGGTGTGGGCTCATCATATGTTCACTGTTGGGCTTAGTGCTGACGCTGCTGCATTTT
TT
>Seq77 [organism=Wolbachia endosymbiont of Crataerina pallida] [clone=CP] [country=Czech Republic] fructose-bisphosphate aldolase (fbpA), partial sequence
GCTGGGATGCTCCCACTTATTTTGAAACTTAATAGTTCCAACTCTTTACATTCAAAGGATCTAACCTCTGATCAGGCAAT
AACCTCTTCTGTGAAAGATGCGCTGCGTTTGGGCTGCTTAGCTGTCGGATTTACTATATATCCTGGTTCTGCTAAGTGTT
TCGATATGATGGAGGAAGCCCGTGGAATCATAGCTGAAGCCAAATCTTACGGGCTTGCAGTAGTGCTATGGTCTTATCCA
CGCGGTGAAGGGATTTCCAAAGAAGGTGAAACAGCAGTTGATGTTATTGCCTATGCTGCACACATAGCAGCTTTGCTTGG
CGCTAATATAATAAAAGTAAAACTTCCAACTAAATATTTGGAAAGGGAGAAAATAGAAACAGAAAATATTGAATCATTAT
CTAAAAGAATTGAATATGTTAAAAGGTCT
>Seq78 [organism=Wolbachia endosymbiont of Nycteribia kolenatii] [clone=NK] [country=Czech Republic] fructose-bisphosphate aldolase (fbpA), partial sequence
GCTGGAATGCTTCCRCTYATTTTAAAACTTAATAGCTCCAATTCTTTGCATTCAAAAAGTCTMACTTCTGATCAAGCAAT
AACYGCCTCTGTGAAAGATGCGCTGCGTTTGGGCTGCACAGCCGTTGGATTTACTATATATCCTGGYTCTGCTAAGTGTT
TTGATATGATAGARGAGGCTCGTGAAATCATAGCTGAGGCTAAGTCYTGTGGGCTTGCAGTAGTGCTATGGTCTTACCCA
CGAGGTGAGGGRATTTCCAAAGAAGGTGAAACAGCAGTTGATGTTATTGCTTATGCTGCGCAYATRGCAGCTTTGCTTGG
TGCCAAYATAATAAAAGTAAAACTYCCTACTAAYCAATTGGAAAAAGAAAAAATAGAAGTGGGAAATATTGAATCGTTAT
CCAAAMGAATTGRRTATGTCAAGAAATCT
>Seq79 [organism=Wolbachia endosymbiont of Microlynchia galapagoensis] [clone=MG6] [country=Galapagos] fructose-bisphosphate aldolase (fbpA), partial sequence
GCTGGAATGCTACCACTTATTTTGAAGCTTAATAGCGCTAACTCTTTGCACTCAAAAAGCTTAACTTCAGATCAAGCAAT
AACTGCCTCTGTAAAAGATGCGCTGCGTTTGGGCTGCATGGCTGTTGGGTTTACTATATATCCTGGTTCTGCTAAGTGTT
TTGATATGATGGAAGAAGCTCGCAAAATTATAGCTGAGGCTAAATCTTGTGGCCTTGCTGTAGTGCTATGGTCTTATCCA
CGTGGTGAAGGGATTTCCAAAGAAGGTGAAACAGCAGTTGATGTGATTGCTTATGCTGCGCATATAGCGGCTTTGCTCGG
TGCCAACATAATAAAAGTAAAACTTCCAACCAATCATCTGGAAAGAGAAAAAATAGAAAATATTGAATCATTATCTAAAA
GAATTGAATATATTAAAAAGTCT
>Seq80 [organism=Wolbachia endosymbiont of Icosta sp. 4] [clone=WAN] [country=Papua New Guinea] fructose-bisphosphate aldolase (fbpA), partial sequence
GCTGGAATGCTCCCACTTATTTTGAAACTTAATAGTTCCAACTCTTTACATTCAAAGGATCTAACCTCTGATCAGGCAAT
AACCTCTTCTGTGAAAGATGCGCTGCGTTTGGGCTGCTTAGCTGTCGGATTTACTATATATCCTGGTTCTGCTAAGTGTT
TCGATATGATGGAAGAAGCCCGTGGAATCATAGCTGAAGCCAAATCTTATGGGCTTGCAGTAGTGCTATGGTCTTATCCA
CGCGGTGAAGGAATTTCCAAAGAAGGTGAAACAGCGGTTGATGTTATTGCCTATGCTGCACACATGGCAGCTTTGCTTGG
CGCTAATATAATAAAAGTAAAACTTCCAACTAAATATTTGGAAAGGGAGAAAATAGAAACAGAAAATATTGAATCATTAC
CTAAAAGAATTGAATATGTTAAAAGATCT
>Seq81 [organism=Wolbachia endosymbiont of Pseudolynchia sp.] [clone=F5] [country=South Africa] fructose-bisphosphate aldolase (fbpA), partial sequence
GCTGGAATGCTTCCGCTCATTTTGAAACTTAATAGCTCCAATTCTTTGCATTCAAAAAGTCTTACTTCTGATCAAGCAAT
AACTGCCTCTGTGAAAGATGCGCTGCGTTTGGGCTGCACAGCCGTTGGATTTACTATATATCCTGGTTCTGCTAAGTGTT
TTGATATGATAGAAGAGGCTCGTGAAATCATAGCTGAGGCTAAGTCCTGTGGGCTTGCAGTGGTGCTATGGTCTTACCCA
CGAGGTGAGGGGATTTCCAAAGAAGGTGAAACAGCAGCTGATGTTATTGCTTATGCTGCGCACATGGCAGCTTTGCTTGG
TGCCAATATAATAAAAGTAAAACTCCCTACTAACCAATTGGAAAAAGAAAAAATAGAAGTGGGAAATATTGAGTCGTTAT
CCAAACGAATTGGATATGTCAAGAAATCT
>Seq82 [organism=Wolbachia endosymbiont of Melophagus ovinus] [clone=MO] [country=Czech Republic] fructose-bisphosphate aldolase (fbpA), partial sequence
GCTGGAATGCTTCCACTTATTTTAAAACTTAATAGCTCCAATTCTTTGCATTCAAAAAGTCTAACTTCTGATCAGGCAAT
AACCGCCTCTGTGAAAGATGCGCTGCGTTTGGGCTGTACAGCCGTTGGATTTACTATATATCCTGGTTCTGCTAAGTGTT
TTGATATGATAGAAGAGGCTCGTGAAATCATAGCTGAAGCTAAATCCCATGGGCTTGCAGTGGTGCTATGGTCTTACCCA
CGAGGTGAGGGAATTTCCAAAGAAGGTGAAACAGCAGTTGATGTTATTGCTTATGCTGCGCACATAGCAGCTTTGCTTGG
TGCTAACATAATAAAAGTAAAACTCCCTACTAACCAATTGGAAAAAGAAAAAATAGAAGTGGGAAACATTGAATCGTTAT
CCAAAAGAATTGAATATGTCAAGAAATCT
>Seq83 [organism=Wolbachia endosymbiont of Icosta sp. 2] [clone=C6] [country=South Africa] fructose-bisphosphate aldolase (fbpA), partial sequence
GCTGGAATGCTTCCGCTCATTTTAAAACTTAATAGCTCCAATTCTTTACATTCAAAAAGTCTCACTTCTGATCAAGCAAT
AACCGCCTCTGTGAAAGATGCGCTGCGTTTGGGTTGCACAGCCGTTGGATTTACCATATATCCTGGTTCTGCTAAATGTT
TTGATATGATAGAAGAGGCTCGTGAAATCATAGCTGAGGCTAAGTCCTGTGGGCTTGCAGTAGTGCTATGGTCTTACCCA
CGAGGTGAGGGAATTTCCAAAGAAGGTGAAACAGCAGTTGATGTTATTGCTTATGCTGCGCACATAGCGGCTTTGCTTGG
TGCTAACATAATAAAAGTAAAACTCCCTACTAACCAATTGGAAAAAGAAMAAATAGAAGTGGGAAATATTGAGTCGTTAT
CCAAAAGAATTGAATATGTCAAGAAATCT
>Seq84 [organism=Wolbachia endosymbiont of Icosta sp. 1] [clone=P8] [country=South Africa] fructose-bisphosphate aldolase (fbpA), partial sequence
GCTGGAATGCTTCCGCTCATTTTAAAACTTAATAGCTCCAATTCTTTGCATTCAAAAAGTCTCACTTCTGATCAAGCAAT
AACCGCCTCTGTGAAAGATGCGCTGCGTTTGGGCTGCACAGCCGTTGGATTTACCATATATCCTGGTTCTGCTAAATGTT
TTGATATGATAGAAGAGGCTCGTGAAATCATAGCTGAGGCTAAGTCCTGTGGGCTTGCAGTAGTGCTATGGTCTTACCCA
CGAGGTGAGGGAATTTCCAAAGAAGGTGAAACAGCAGTTGATGTTATTGCTTATGCTGCGCACATAGCGGCTTTGCTTGG
TGCTAACATAATAAAAGTAAAACTCCCTACTAACCAATTGGAAAAAGAAAAAATAGAAGTGGGAAATATTGAGTCGTTAT
CCAAAAGAATTGAATATGTCAAGAAATCT
>Seq85 [organism=Wolbachia endosymbiont of Icosta sp. 2] [clone=P20] [country=South Africa] fructose-bisphosphate aldolase (fbpA), partial sequence
GCTGGAATGCTACCACTTATTTTGAAGCTTAATAGCGCTAACTCTTTGCACTCAAAAAGCTTAACTTCAGATCAAGCAAT
AACTGCCTCTGTAAAAGATGCGCTGCGTTTGGGCTGCATGGCTGTTGGGTTTACTATATATCCTGGTTCTGCTAAGTGTT
TTGATATGATGGAAGAAGCTCGCAAAATTATAGCTGAGGCTAAATCTTGTGGCCTTGCTGTAGTGCTATGGTCTTATCCA
CGTGGTGAAGGGATTTCCAAAGAAGGTGAAACAGCAGTTGATGTGATTGCTTATGCTGCGCATATAGCGGCTTTGCTCGG
TGCCAACATAATAAAAGTAAAACTTCCAACCAATCATCTGGAAAGAGAAAAAATAGAAAATATTGAATCATTATCTAAAA
GAATTGAATATATTAAAAAGTCT
>Seq86 [organism=Wolbachia endosymbiont of Icosta sp. 2] [clone=C6] [country=South Africa] cell division protein (ftsZ), partial sequence
GGTGGTACTGGAACAGGTGCAGCACCAGTAATTGCAAAAGCAGCAAGAGAAGCAAGAGCTGCAGTTAAGGATAAAGCATT
AAAAGAAAAAAAGATATTGACTGTTGGAGTTGTAACCAAGCCATTTGGCTTTGAAGGTGTACGCCGTATGCGTATTGCAG
AGCTTGGACTTGAGGAATTACAAAAATACGTAGACACTCTCATTGTTATTCCAAACCAAAACTTATTTAGAATTGCCAAT
GAAAAAACTACATTCTCTGATGCATTTAAACTTGCTGATAATGTCCTGCATATTGGTATCAGAGGAGTGACTGATTTAAT
GGTTATGCCGGGGCTCATTAATCTTGATTTTGCTGATATAGAAACAGTGATGAGCGAAATGGGTAAGGCAATGATTGGTA
CTGGAGAAGCGGAGGGAGAAGATAGAGCAATTAGT
>Seq87 [organism=Wolbachia endosymbiont of Crataerina pallida] [clone=CP] [country=Czech Republic] cell division protein (ftsZ), partial sequence
GGTGGTACTGGAACCGGTGCAGCACCGGTAATTGCAAAAGCAGCCAGAGAAGCAAGAGCCGCAGTTAAGGATAGAGCGCC
AAAAGAAAAAAAGATATTGACTGTTGGAGTTGTAACTAAACCGTTCGGTTTTGAAGGTGTGCGCCGTATGCGCATTGCAG
AGCTTGGACTTGAAGAACTGCAAAAATACGTGGATACACTTATTGTCATTCCAAATCAGAATTTATTTAGAATTGCAAAT
GAAAAAACTACATTTTCTGATGCATTTAAACTTGCTGATAATGTTCTGCACATTGGCATCAGAGGAGTAACTGACTTGAT
GGTCATGCCAGGGCTTATCAATCTTGACTTCGCTGATATAGAAACAGTAATGAGCGAGATGGGCAAAGCGATGATCGGCA
CCGGAGAGGCAGAAGGAGAAGATAGAGCAATTAGT
>Seq88 [organism=Wolbachia endosymbiont of Pseudolynchia sp.] [clone=F5] [country=South Africa] cell division protein (ftsZ), partial sequence
GGTGGCACTGGAACAGGTGCAGCACCAGTAATTGCGAAAGCAGCAAGAGAAGCAAGAGCTGCAGTTAAGGATAAAGCTTT
AAAAGAAAAAAAGATACTGACTGTTGGAGTTGTAACCAAGCCATTTGGTTTTGAAGGTGTGCGCCGTATGCGCATTGCAG
AGCTTGGACTTGAGGAATTACAAAAATACGTGGACACTCTCATTGTCATTCCAAACCAAAACTTGTTTAGGATTGCCAAT
GAGAAAACTACATTCTCTGATGCATTTAAACTTGCTGATAATGTCCTGCATATTGGTATCAGAGGAGTGACTGATTTAAT
GGTTATGCCGGGGCTCATTAATCTTGATTTTGCTGATATAGAAACAGTGATGAGCGAAATGGGCAAGGCAATGATTGGTA
CTGGAGAAGCAGAGGGAGAAGACAGAGCAATTAGT
>Seq89 [organism=Wolbachia endosymbiont of Microlynchia galapagoensis] [clone=MG6] [country=Galapagos] cell division protein (ftsZ), partial sequence
GGTGGTACTGGAACAGGTGCTGCACCGGTAATTGCAAAAGCAGCCAGAGAAGCAAGAGCGGTAGTTAAAGATAAAGGAGC
AAAAGAAAAAAAGATACTGACTGTTGGAGTTGTAACTAAGCCGTTCGGTTTTGAAGGTGTGCGACGTATGCGCATTGCAG
AACTTGGACTTGAAGAGTTGCAAAAATACGTAGATACACTTATTGTCATTCCCAATCAAAATTTATTTAGAATTGCTAAT
GAGAAAACTACATTTGCTGACGCATTTCAACTCGCCGATAATGTTCTGCATATTGGCATAAGAGGAGTAACTGATCTGAT
GGTTATGCCAGGGCTTATTAACCTTGATTTTGCTGATATAGAAACAGTAATGAGTGAGATGGGTAAAGCAATGATTGGTA
CTGGAGAGGCAGAAGGAGAAGATAGGGCAATTAGT
>Seq90 [organism=Wolbachia endosymbiont of Melophagus ovinus] [clone=MO] [country=Czech Republic] cell division protein (ftsZ), partial sequence
GGTGGCACTGGAACAGGTGCAGCGCCAGTAATTGCGAAAGCAGCAAGAGAAGCAAGAGCTGCAGTTAAGGATAAAACGTT
AAAAGAAAAAAAGATACTGACTGTTGGAGTTGTAACCAAGCCATTTAGCTTTGAAGGTGTGCGTCGTATGCGCATTGCAG
AACTTGGACTTGAGGAATTACAAAAATACGTGGACACTCTCATTGTTATCCCAAACCAAAACTTGTTTAGAATTGCCAAT
GAGAAAACTACATTCTCTGATGCATTTAAACTTGCTGATAATGTCCTGCATATTGGTATCAGAGGAGTGACTGATTTAAT
GGTTATGCCGGGGCTCATTAATCTTGATTTTGCTGATATAGAAACAGTGATGAGCGAAATGGGCAAAGCAATGATTGGTA
CTGGAGAAGCGGAGGGAGAAGATAGAGCAATTAGT
>Seq91 [organism=Wolbachia endosymbiont of Nycteribia kolenatii] [clone=NK] [country=Czech Republic] cell division protein (ftsZ), partial sequence
GGTGGYACTGGAACAGGTGCAGCACCAGTAATTGCRAAAGCAGCAAGAGARGCAAGARCTGCAGTTAAGGATAAARCKTT
AAAAGAAAAAAAGATACTGACTGTTGGAGTTGTAACCAAGCCATTTRGYTTTGAAGGTGTGCGYCGTATGYGCATTGCAG
ARCTTGGACTTGAGGAATTACAAAAATACGTRGACACTCTCATTGTYATYCCAAACCAAAACTTRTTTAGAATTGCCAAT
GARAAAACTACATTCTCTGATGCATTTAAACTTGCTGATAATGTCCTGCATATTGGTATCARAGGAGTGACTGAYTTAAT
GGTTATGCCGGGGCTCATTAATCTTGATTTTGCTGATATAGAAACAGTAATGAGCGAAATGGGCAARGCAATGATTGGTA
CTGGRGAAGCAGAGGGAGAAGAYAGAGCAATTAGT
>Seq92 [organism=Wolbachia endosymbiont of Icosta sp. 1] [clone=P8] [country=South Africa] cell division protein (ftsZ), partial sequence
GGTGGTACTGGAACAGGTGCAGCACCAGTAATTGCAAAAGCAGCAAGAGAAGCAAGAGCTGCAGTTAAGGATAAAGCATT
AAAAGAAAAAAAGATATTGACTGTTGGAGTTGTAACCAAGCCATTTGGCTTTGAAGGTGTACGCCGTATGCGTATTGCAG
AGCTTGGACTTGAGGAATTACAAAAATACGTAGACACTCTCATTGTTATTCCAAACCAAAACTTATTTAGAATTGCCAAT
GAAAAAACTACATTCTCTGATGCATTTAAACTTGCTGATAATGTCCTGCATATTGGTATCAGAGGAGTGACTGATTTAAT
GGTTATGCCGGGGCTCATTAATCTTGATTTTGCTGATATAGAAACAGTGATGAGCGAAATGGGTAAGGCAATGATTGGTA
CTGGAGAAGCGGAGGGAGAAGATAGAGCAATTAGT
>Seq93 [organism=Wolbachia endosymbiont of Icosta sp. 2] [clone=P20] [country=South Africa] cell division protein (ftsZ), partial sequence
GGTGGTACTGGAACAGGTGCTGCACCGGTAATTGCAAAAGCAGCCAGAGAAGCAAGAGCGGTAGTTAAAGATAAAGGAGC
AAAAGAAAAAAAGATACTGACTGTTGGAGTTGTAACTAAGCCGTTCGGTTTTGAAGGTGTGCGACGTATGCGCATTGCAG
AGCTTGGACTTGAAGAGTTGCAAAAATACGTAGATACACTTATTGTCATTCCCAATCAAAATTTATTTAGAATTGCTAAC
GAGAAAACTACATTTGCTGACGCATTTCAACTCGCCGATAATGTTCTGCATATTGGCATAAGAGGAGTAACTGATTTGAT
GATCATGCCAGGACTGATTAATCTTGATTTTGCTGATATAGAAACAGTAATGAGTGAGATGGGTAAAGCAATGATTGGTA
CTGGAGAGGCAGAAGGAGAAGATAGGGCAATTAGT
>Seq94 [organism=Wolbachia endosymbiont of Icosta sp. 4] [clone=WAN] [country=Papua New Guinea] cell division protein (ftsZ), partial sequence
GGTGGCACTGGAACAGGTGCAGCACCAGTAATTGCGAAAGCAGCAAGAGAAGCAAGAGCTGCAGTTAAGGATAAAGCGTT
AAAAGAAAAAAAGATACTGACTGTTGGAGTTGTAACCAAGCCATTTGGCTTTGAAGGTGTGCGCCGTATGCGCATTGCAG
AGCTTGGACTTGAGGAATTACAAAAATACGTRGACACTCTCATTGTCATTCCAAACCAAAACTTGTTTAGAATTGCCAAT
GARAAAACTACATTCTCTGATGCATTTAAACTTGCTGATAATGTCCTGCATATTGGTATCAGAGGAGTGACTGATTTAAT
GGTTATGCCGGGGCTCATTAATCTTGATTTTGCTGATATAGAAACAGTAATGAGCGAAATGGGCAAAGCAATGATTGGTA
CTGGAGAAGCAGAGGGAGAAGATAGAGCAATTAGT
>Seq95 [organism=Wolbachia endosymbiont of Icosta sp. 2] [clone=C6] [country=South Africa] aspartyl/glutamyl-tRNA(Gln) amidotransferase subunit B (gatB), partial sequence
GAAGCTGCAGAATTCATGAAAAAATTGAGGCAGATTTTACGTTACATTGGCTCATGTGATGGCGATATGGAAAAGGGGTC
ACTTCGTTGTGATGCGAATGTTTCTGTGCGCCCAAAAGGCAGCAACACATTTGGCACTCGTTGTGAAATAAAAAACCTAA
ATTCAATACGTTACATTACGCAGGCTATAGATTATGAAATACAAAGGCAGATTGAAATTTTGGAAAGTGGGGGAGAAATA
AGTCAAGATACCTTATTGTTTGATGTCGCTTTGGGAAAAACAAAAGTGATGCGAAACAAAGAAGATGCAAGCGATTACAG
ATATTTTCCTGAACCTGATTTGTTGCCTGTTGAAGTAAGCCAGGACAAA
>Seq96 [organism=Wolbachia endosymbiont of Crataerina pallida] [clone=CP] [country=Czech Republic] aspartyl/glutamyl-tRNA(Gln) amidotransferase subunit B (gatB), partial sequence
GAAGCTGCAGAATGCATGAAAAAATTGAGGCAGATTTTGCGTTACATTGGTTCATGTGATGGTGATATGGAAAAGGGATC
ACTTCGTTGTGATGCAAATGTTTCTGTCCGCCTAAAAGGCAGTAGCGCACTTGGCACTCGTTGTGAGATAAAAAATCTGA
ACTCGATACGTTATATTGTGCAAGCTATAGACTATGAAATACAAAGACAAATTGAAATTTTAGAAAGTGGAGAAGAAATA
AGTCAAGATACCTTATTATTTGATGTTGCTTTGGGAAAAACAAAAGTGATGAGAAGCAAAGAGGATGCAAGCGACTATAG
ATACTTCCCTGAGCCTGATTTATTACCTGTTGAGGTAAGCCAGGATAAA
>Seq97 [organism=Wolbachia endosymbiont of Pseudolynchia sp.] [clone=F5] [country=South Africa] aspartyl/glutamyl-tRNA(Gln) amidotransferase subunit B (gatB), partial sequence
GAAGCTGCAGAATTCATGAAAAAATTGAGGCAGATTTTACGTTATATTGGCTCATGTGATGGTGATATGGAAAAGGGGTC
ACTTCGTTGTGATGCAAATGTTTCTGTGCGCCCAAAAGGCAGCAGCACATTTGGCACTCGTTGTGAAATAAAAAACCTAA
ATTCAATACGTTATATTACGCAGGCTATAGATTATGAAATACAAAGGCAGATTGAAATTTTGGAAAGTGGGGGAGAAATA
AGTCAAGATACCTTATTGTTTGATGTCGCTTTGGGAAAAACAAAAGTGATGCGAAATAAAGAAGATGCAAGCGATTACAG
ATATTTTCCCGAGCCTGATTTATTGCCTGTTGAAGTAAGCCAGGACAAA
>Seq98 [organism=Wolbachia endosymbiont of Microlynchia galapagoensis] [clone=MG6] [country=Galapagos] aspartyl/glutamyl-tRNA(Gln) amidotransferase subunit B (gatB), partial sequence
GAAGCTGCAGAATTCATGAAAAAGTTGAGGCAGATTTTGCGTTACATCGGTTCATGTGATGGTGATATGGAAAAGGGGTC
ACTTCGCTGTGATGCAAATGTTTCTGTTCGCCCAAAGGGTAGTAGCACATTTGGCACTCGTTGTGAAATAAAAAACTTAA
ATTCAATACGTTATATTGTACAAGCTATAGATTATGAAGCACAAAGGCAGATCAAAATTTTGGAAAGCGGAGGAGAAATA
AGTCAAGATACCTTATTGTTTGATGTCACTTTAGGAAAAACAAAAGTGATGAGAAGCAAAGAAGATTCAAGTGACTATAG
ATATTTCCCTGAACCTGATTTGCTACCTGTTGAAATAAGCCAAGACAAA
>Seq99 [organism=Wolbachia endosymbiont of Melophagus ovinus] [clone=MO] [country=Czech Republic] aspartyl/glutamyl-tRNA(Gln) amidotransferase subunit B (gatB), partial sequence
GAAGCTGCAGAATTTATGAAAAAATTGAGGCAGATTTTACGTTACATTGGCTCATGTGATGGTGATATGGAGAAGGGATC
ACTTCGTTGTGATGCAAATGTTTCTGTGCGCCCAAAAGGCAGCAGCACATTTGGCACTCGTTGTGAAATAAAAAATCTAA
ACTCAATACGTTATATTACGCAGGCTATAGATTATGAAATACAAAGGCAGATTGAAATTTTGGAAAGTGGGGGAGAAATA
AGTCAAGATACCTTATTGTTTGATGTCGCTTTGGGAAAAACAAAAGTGATGCGCAATAAAGAAGATGCAAGCGATTACAG
ATATTTTCCTGAACCTGATTTGTTGCCTGTTGAAATAAGCCAGGACAAA
>Seq100 [organism=Wolbachia endosymbiont of Nycteribia kolenatii] [clone=NK] [country=Czech Republic] aspartyl/glutamyl-tRNA(Gln) amidotransferase subunit B (gatB), partial sequence
GAAGCTGCAGAATTTATGAAAAAATTGAGGCAGATTTTACGTTACATTGGCTCATGTGATGGTGATATGGAGAAGGGATC
ACTTCGTTGTGATGCGAATGTTTCTGTGCGTCCAAAAGGCAGYAACACAYTTGGCACTCGTTGTGAAATAAAAAAYCTAA
AYTCAATACGTTATATTACGCAGGCTATAGATTATGAAATACAAAGGCAGATTGAAATTTTGGAAAGTGGAGAAGAAATA
AGTCAAGATACCTTATTGTTTGATGTAGCTTTGGGAAAAACAAAAGTGATGCGAAATAAAGAAGATGCAAGCGATTACAG
RTATTTTCCYGAACCTGATTTGTTGCCTGTTGAAATAAGCCAGGRCAAA
>Seq101 [organism=Wolbachia endosymbiont of Icosta sp. 1] [clone=P8] [country=South Africa] aspartyl/glutamyl-tRNA(Gln) amidotransferase subunit B (gatB), partial sequence
GAAGCTGCAGAATTCATGAAAAAATTGAGGCAGATTTTACGTTACATTGGCTCATGTGATGGTGATATGGAAAAGGGATC
ACTTCGTTGTGATGCAAATGTTTCTGTGCGCCCAAAAGGCAGCAACACATTTGGCACTCGTTGTGAAATAAAAAACCTAA
ATTCAATACGTTACATTACGCAGGCTATAGATTATGAAATACAAAGGCAGATTGAAATTTTGGAAAGTGGGGGAGAAATA
AGTCAAGATACCTTATTGTTTGATGTCGCTTTGGGAAAAACAAAAGTGATGCGAAACAAAGAGGATGCAAGCGATTACAG
ATATTTTCCTGAACCTGATTTGTTGCCTGTTGAAGTAAGCCAGGACAAA
>Seq102 [organism=Wolbachia endosymbiont of Icosta sp. 2] [clone=P20] [country=South Africa] aspartyl/glutamyl-tRNA(Gln) amidotransferase subunit B (gatB), partial sequence
GAAGCTGCAGAATTCATGAAAAAATTGAGGCAGATTTTGCGTTACATCGGTTCATGTGATGGTGATATGGAAAAGGGGTC
ACTTCGCTGTGATGCAAATGTTTCTGTTCGCCCAAAGGGCAGTAGCACATTTGGCACTCGTTGTGAAATAAAAAACTTAA
ATTCAATACGTTATATTGTACAAGCTATAGATTATGAAGCACAAAGGCAGATCAAAATTTTGGAAAGCGGAGGAGAAATA
AGTCAAGATACCTTATTGTTTGATGTCACTTTAGGAAAAACAAAAGTGATGAGAAGCAAAGAAGATTCAAGTGACTATAG
ATATTTCCCTGAACCTGATTTGCTACCTGTTGAAATAAGCCAAGACAAA
>Seq103 [organism=Wolbachia endosymbiont of Icosta sp. 4] [clone=WAN] [country=Papua New Guinea] aspartyl/glutamyl-tRNA(Gln) amidotransferase subunit B (gatB), partial sequence
GAAGCTGCAGAATGCATGAAAAGATTGAGGCAGATTTTGCGTTACATTGGTTCGTGTGATGGTGATATGGAAAAGGGATC
ACTTCGTTGTGATGCAAATGTTTCTGTTCGCCTAAAAGGCAGTAGTACATTTGGCACTCGTTGTGAAATAAAAAATCTGA
ACTCGATACGTTATATTGTGCAAGCTATAGACTATGAAATACAAAGACAAATTGAAATTTTAGAAAGTGGAGAAGAAATA
AGTCAAGATACCTTATTGTTTGATGTCGCTTTGGGAAAAACAAAAGTGATGCGAAACAAAGAAGATGCAAGCGACTATAG
ATACTTCCCTGAGCCTGATTTATTACCTGTTGAGGTAAGCCAGGATAAA
>Seq104 [organism=Wolbachia endosymbiont of Icosta sp. 2] [clone=C6] [country=South Africa] conserved hypothetical protein (hcpA), partial sequence
GATCCTGAACTCAATCCACGTCTTCGTTCTGCTATATTTGCCGCACGTAAGGAAAATTTGCCAAAAGATAAAATAGAAAC
AGCGATAAAAAACGCAACTGGTAGTGTTGCAGGAGAAAATTATGAGGAAATACAATATGAGGGCTATGGACCTTCTGGCA
CTGCACTTATTGTTCATGCTCTAACGAATAACCGCAACCGAACTGCTTCTGAGGTGCGTTATATATTCTCTCGCAAGGGT
GGAAATTTGGGAGAAACAGGAAGTGTTAGCTATCTTTTCGATCATGTAGGCTTAATCGTCTATAAAGCAGAGAGCGCAAA
CTTTGAAGATTTGTTTGATTACGGAATCGAATTAGAAGTATTGAATGTTGAGGAAAATAACAAAGAAGAATTATATGTTA
TAACCTGTGAAGTAAAGGATTTTGGTAAAGTGCGTGATGCTTTT
>Seq105 [organism=Wolbachia endosymbiont of Crataerina pallida] [clone=CP] [country=Czech Republic] conserved hypothetical protein (hcpA), partial sequence
CCCGAACTCAACCCGCGCCTTCGCTCTGCTATATTTGCTGCACGCAAGGAAAATCTACCAAAAGATAAAATAGAAACAGC
AATAAAAAATGCAACTGGTAACGTTGCTGGAGAAAATTACGAGGAAATCCAATATGAAGGTCATGGGCCTTCTGGCACTG
CACTCATTGTCCATGTTTTGACTAATAATCGCAACCGAACTGCTTCTGAGGTACGTTATATATTTTCTCGCAAGGGTGGA
AACTTGGGAGAAACAGGAAGTGTTAGTTACCTTTTCGATCATGTAGGCTTAATCGTCTATAAAGCAGAGGGTGTGAATTT
TGATGATTTATTCAGTCATGGAATCGAATTAGAAGTATTGAATGTTGAGGAAAATGACAAAGAAGGATTACACGTTATAA
CTTGTGAAATAAAAGATTTTGGTAAAGTACGCGATGCCTTT
>Seq106 [organism=Wolbachia endosymbiont of Pseudolynchia sp.] [clone=F5] [country=South Africa] conserved hypothetical protein (hcpA), partial sequence
GATCCTGAACTCAATCCACGTCTTCGTTCTGCTATATTTGCTGCACGYAAGGAAAATTTGCCAAAAGATAAAATAGAAAC
AGCGATAAAAAACGCAACTGGTAGTGTTGCAGGGGAAAATTATGAGGAAATGCAATATGAGGGCTATGGACCTTCTGGCA
CTGCACTTATTGTTCATGCTCTAACGAATAACCGCAACCGAACTGCTTCTGAGGTGCGTTATATATTCTCTCGCAAGGGT
GGAAATTTGGGAGAAACAGGAAGTGTTAGCTATCTTTTCGATCATGTAGGCTTAATCGTCTATAAAGCAGAGGGCACAAA
CTTTGAAGATTTGTTTGATTACGGAATCGAATTAGAAGTATTGAATGTTGAGGAAAATAACAAAGAAGAATTGTATGTTA
TAACCTGTGAAGTAAAGGATTTTGGTAAAGTGCGTGATGCTTTT
>Seq107 [organism=Wolbachia endosymbiont of Microlynchia galapagoensis] [clone=MG6] [country=Galapagos] conserved hypothetical protein (hcpA), partial sequence
GATCCCGAACTCAATCCACGTCTTCGCTCTGCTATCTTTGCTGCGCGAAAGGAAAATCTACCAAAAGATAAAATAGAAAC
AGCAATAAAAAATGCAGCTGGTAACGTTGCTGGAGAAAGTTATGAAGAAATACAATATGAAGGCTGTGGACCTTCTGGTG
CTGCACTTATTGTCCATGCTCTGACAAATAATCGCAACCGAACTGCTTCTGAGATACGTTATATCTTTTCTCGCAAAGGC
GGTAATTTGGGAGAAACAGGATGTGTGAGTTACCTTTTCGATCATGTAGGCTTAATTGTCTATAAAGCAGAGGATATGAA
TTTTGAAGATTTATTTAACTATGGAATTGAATTAGAAGTATTGAATGTTGAGGAAAATAACAAAGAAGAATTATATGTTA
TAACTTGTGAAGTAAAAGACTTTGGTAAAGTACGTGACGCTTTC
>Seq108 [organism=Wolbachia endosymbiont of Melophagus ovinus] [clone=MO] [country=Czech Republic] conserved hypothetical protein (hcpA), partial sequence
GATCCTGAACTCAATCCACGTCTTCGTTCTGCTATATTTGCTGCACGTAAGGAAAATTTGCCAAAAGATAAAATAGAAAC
AGCAATAAAAAACGCAACTGGCAGTGTTGCAGGAGAAAATTATGAGGAAATACAATATGAGGGCTATGGACCTTCTGGCA
CTGCACTTATTGTTCATGCTCTAACGAATAACCGCAACCGAACTGCTTCTGAGGTACGTTATATATTCTCTCGCAAGGGT
GGAAATTTGGGAGAAACAGGAAGTGTTAGTTACCTTTTCGATCATGTAGGCTTAATCGTCTATAAAGCAGAGAGTGTAAA
TTTTGAAGATTTGTTTGATTACGGAATCGAATTAGAAGTATTGAATGTTGAGGAAAATAACAAAGAAGAATTGTACGTTA
TAACCTGTGAAGTAAAAGATTTTGGTAAAGTGCGTGATGCTTTT
>Seq109 [organism=Wolbachia endosymbiont of Nycteribia kolenatii] [clone=NK] [country=Czech Republic] conserved hypothetical protein (hcpA), partial sequence
GATCCTGAACTCAATCCACGTCTTCGTTCTGCTATATTTGCYGCACGTAAGGAAAATTTRCCAAAAGATAAAATAGAAAC
AGCRATAAAAAACGCAACTGGYAGTGTTGCAGGRGAAAATTATGAGGAAATACAATATGAGGGCTATGGACCTTCTGGCA
CTGCACTTATTGTTCATGCTCTAACRAATAACCGCAACCGAACTGCTTCTGAGGTGCGTTATATATTCTCTCGCAAGGGT
GGAAATTTGGGAGAAACAGGAAGTGTTAGYTAYCTTTTCGATCATGTAGGYTTAATCGTCTATAAAGCAGAGGGYRYAAA
YTTTGAAGATTTGTTTGATTACGGAATCGAATTAGAAGTATTGAATGTTGAGGAAAATAACAAAGAAGAATTGTAYGTTA
TAACCTGTGAAGTAAARGATTTTGGTAARGTGCGTGATGCTTTT
>Seq110 [organism=Wolbachia endosymbiont of Icosta sp. 1] [clone=P8] [country=South Africa] conserved hypothetical protein (hcpA), partial sequence
GATCCTGAACTCAATCCACGTCTTCGTTCTGCTATATTTGCTGCACGTAAGGAAAATTTGCCAAAAGATAAAATAGAAAC
AGCGATAAAAAACGCAACTGGTAGTGTTGCAGGAGAAAATTATGAGGAAATACAATATGAGGGCTATGGACCTTCTGGCA
CTGCACTTATTGTTCATGCTCTAACGAATAACCGCAACCGAACTGCTTCTGAGGTGCGTTATATATTCTCTCGCAAGGGT
GGAAATTTGGGAGAAACAGGAAGTGTTAGCTATCTTTTCGACCATGTAGGCTTAATCGTCTATAAAGCAGAGAGCGCAAA
CTTTGAAGATTTGTTTGATTACGGAATCGAATTAGAAGTATTGAATGTTGAGGAAAATAACAAAGAAGAATTRTATGTTA
TAACCTGTGAAGTAAAGGATTTTGGTAAAGTGCGTGATGCTTTT
>Seq111 [organism=Wolbachia endosymbiont of Icosta sp. 2] [clone=P20] [country=South Africa] conserved hypothetical protein (hcpA), partial sequence
GATCCCGAGCTTAATCCACGTCTTCGCTCTGCTATCTTTGCTGCGCGAAAGGAAAATCTACCAAAAGATAAAATAGAAAC
AGCAATAAAAAATGCAGCTGGTAACGTTGCTGGAGAAAGTTATGAAGAAATACAATATGAAGGCTGCGGACCTTCTGGTG
CTGCACTTATTGTCCATGCTCTGACAAATAATCGCAACCGAACTGCTTCTGAGATACGTTATATCTTTTCTCGCAAAGGC
GGTAATTTGGGAGAAACAGGATGTGTGAGTTACCTTTTCGATCATGTAGGCTTAATTGTCTATAAAGCAGAGGGTATAAA
TTTTGAAGATTTATTTAACTATGGAATTGAATTAGAAGTATTGAATGTTGAGGAAAATAACAAAGAAGAATTATATGTTA
TAACTTGTGAAGTAAAAGACTTTGGTAAAGTACGTGACGCTTTC
>Seq112 [organism=Wolbachia endosymbiont of Icosta sp. 4] [clone=WAN] [country=Papua New Guinea] conserved hypothetical protein (hcpA), partial sequence
GATCCCGAACTCAACCCGCGCCTTCGCTCTGCTATATTTGCTGCGCGCAAGGAAAATTTGCCAAAAGATAAAATAAAAAC
AGCAATAAAAAATGCAACTGGTAACGTTGCTGGAGAAAATTATGAGGAAATCCAATATGAAGGTCATGGGCCTTCTGGCA
CTGCACTAATTGTCCATGCCTTGACTAATAACCGCAACCGTACTGCTTCTGAGGTACGTTATATCTTTTCTCGTAAAGGT
GGAAATTTAGGAGAAACAGGAAGTGTTAGTTACCTTTTCGATCATGTAGGCTTAATCGTCTATAAAGCAGAGGGTGTGAA
TTTTGACGATTTATTCAGTCATGGAATCGAATTAGAAGTATTGAATATTGAGGAAAATGACAAAGAAGGATTACACGTTA
TAACTTGTGAAATAAAAGATTTTGGTAAAGTACGCGATGCCTTT
>Seq113 [organism=Icosta sp. 2] [clone=CR4] [country=South Africa] elongation factor-1 alpha, partial sequence
GCTTGGGTATTGGATAAATTGAAAGCAGAACGTGAACGTGGTATTACAATAGATATTGCATTGTGGAAATTTGAAACATC
GAAATATTATGTGACCATTATCGATGCTCCTGGTCACAGAGATTTTATTAAGAACATGATTACTGGCACATCGCAGGCCG
ATTGTGCTGTATTGATTGTCGCGGCAGGTACTGGTGAATTTGAGGCAGGTATTTCCAAGAATGGTCAAACTCGTGAACAT
GCATTGTTAGCTTTTACCCTGGGTGTAAAACAATTAATAGTCGGTGTGAATAAAATGGATTCTTCGGAGCCCCCATACAG
CGAAACACGTTATGAGGAAATTAAGAAGGAAGTGTCATCTTATATTAAAAAAATTGGTTATAATCCAGCTGCTGTTGCTT
TTGTTCCTATTTCCGGCTGGCATGGTGATAATATGTTGGAACCATCATCCAACATGCCATGGTTCAAAGGATGGAAAATT
GAACGTAAAGAAGGTAACGCTGAAGGTAAAACTCTTATTGATGCACTGGATGCTATTTTACCACCCAGCCGACCTACCGA
GAAACCATTACGTTTGCCATTGCAAGATGTTTATAAAATTGGTGGTATCGGTACAGTACCCGTTGGTCGTGTAGAAACTG
GTGTATTGAAACCTGGCTGTGTTGTTGTTTTCGCCCCTGCTAACATCACCACTGAAGTAAAATCTGTTGAAATGCATCAT
GAAGCCCTCAC
>Seq114 [organism=Icosta sp. 2] [clone=C8] [country=South Africa] elongation factor-1 alpha, partial sequence
GCTTCATGATGCATTTCAACAGATTTTACTTCAGTGGTGATGTTAGCAGGGGCGAAAACAACAACACAGCCAGGTTTCAA
TACACCAGTTTCTACACGACCAACGGGTACTGTACCGATACCACCAATTTTATAAACATCTTGCAATGGCAAACGTAATG
GTTTCTCGGTAGGTCGGCTGGGTGGTAAAATAGCATCCAGTGCATCAATAAGAGTTTTACCTTCAGCGTTACCTTCTTTA
CGTTCAATTTTCCATCCTTTGAACCATGGCATGTTGGATGATGGTTCCAACATATTATCACCATGCCAGCCGGAAATAGG
AACAAAAGCAACAGCAGCTGGATTATAACCAATTTTTTTAATATAAGATGACACTTCCTTCTTAATTTCCTCATAACGTG
TTTCGCTGTATGGGGGTTCCGAAGAATCCATTTTATTCACACCGACTATTAATTGTTTTACACCCAGGGTAAAAGCTAAC
AATGCATGTTCACGAGTTTGACCATTCTTGGAAATACCTGCCTCAAATTCACCAGTACCTGCCGCGACAATCAATACAGC
ACAATCGGCCTGCGATGTGCCAGTAATCATGTTCTTAATAAAATCTCTGTG
>Seq115 [organism=Icosta sp. 2] [clone=P20] [country=South Africa] elongation factor-1 alpha, partial sequence
TGGTGATGTTAGCAGGGGCGAAAACAACAACACAGCCAGGTTTCAATACACCAGTTTCTACACGACCAACGGGTACTGTA
CCGATACCACCAATTTTATAAACATCTTGCAATGGCAAACGTAATGGTTTCTCGGTAGGTCGGCTGGGTGGTAAAATAGC
ATCCAGTGCATCAATAAGAGTTTTACCTTCAGCGTTACCTTCTTTACGTTCAATTTTCCATCCTTTGAACCATGGCATGT
TGGATGATGGTTCCAACATATTATCACCATGCCAGCCGGAAATAGGAACAAAAGCAACAGCAGCTGGATTATAACCAATT
TTTTTAATATAAGATGACACTTCCTTCTTAATTTCCTCGTAACGTGTTTCGCTGTATGGGGGTTCCGAAGAATCCATTTT
ATTCACACCGACTATTAATTGTTTTACACCCAGGGTAAAAGCTAACAATGCATGTTCACGAGTTTGACCATTCTTGGAAA
TACCTGCCTCAAATTCACC
>Seq116 [organism=Icosta sp. 2] [clone=C12] [country=South Africa] elongation factor-1 alpha, partial sequence
GAGACGTTCTTTACATTGAAACCGACGTTGTCACCGGGCACAGCTTCAGTGAGGGCTTCATGATGCATTTCAACAGATTT
TACTTCAGTGGTGATGTTAGCAGGGGCGAAAACAACAACACAGCCAGGTTTCAATACACCAGTTTCTACACGACCAACGG
GTACTGTACCGATACCACCAATTTTATAAACATCTTGCAATGGCAAACGTAATGGTTTCTCGGTAGGTCGGCTGGGTGGT
AAAATAGCATCCAGTGCATCAATAAGAGTTTTACCTTCAGCGTTACCTTCTTTACGTTCAATTTTCCATCCTTTGAACCA
TGGCATGTTGGATGATGGTTCCAACATATTATCACCATGCCAGCCGGAAATAGGAACAAAAGCAACAGCAGCTGGATTAT
AACCAATTTTTTTAATATAAGATGACACTTCCTTCTTAATTTCCTCATAACGTGTTTCGCTGTATGGGGGCTCCGAAGAA
TCCATTTTATTCACACCGACTATTAATTGTTTTACACCCAGGGTAAAAGCTAACAATGCATGTTCACGAGTTTGACCATT
CTTGGAAATACCTGCCTCAAATTCACCAGTACCTGCCGCGACAATCAATACAGCACAATCG
>Seq117 [organism=Icosta sp. 2] [clone=T4] [country=South Africa] elongation factor-1 alpha, partial sequence
GCATTTCAACAGATTTTACTTCAGTGGTGATGTTAGCAGGGGCGAAAACAACAACACAGCCAGGTTTCAATACACCAGTT
TCTACACGACCAACGGGTACTGTACCGATACCACCAATTTTATAAACATCTTGCAATGGCAAACGTAATGGTTTCTCGGT
AGGTCGGCTGGGTGGTAAAATAGCATCCAGTGCATCAATAAGAGTTTTACCTTCAGCGTTACCTTCTTTACGTTCAATTT
TCCATCCTTTGAACCATGGCATGTTGGATGATGGTTCCAACATATTATCACCATGCCAGCCGGAAATAGGAACAAAAGCA
ACAGCAGCTGGATTATAACCAATTTTTTTAATATAAGATGACAC
>Seq118 [organism=Icosta sp. 2] [clone=P13] [country=South Africa] elongation factor-1 alpha, partial sequence
CAGGCCGATTGTGCTGTATTGATTGTCGCGGCAGGTACTGGTGAATTTGAGGCAGGTATTTCCAAGAATGGTCAAACTCG
TGAACATGCCTTGTTAGCTTTTACCTTGGGTGTAAAACAATTAATAGTCGGTGTGAATAAAATGGATTCTTCGGAGCCCC
CATACAGCGAAACACGTTATGAGGAAATTAAAAAGGAAGTGTCATCTTATATTAAAAAAATTGGTTATAATCCAGCTGCT
GTTGCTTTTGTTCCTATTTCCGGCTGGCATGGTGATAATATGTTGGAACCATCATCCAACATGCCATGGTTCAAAGGATG
GAAAATTGAACGTAAAGAAGGTAATGCTGAAGGTAAAACTCTTATTGATGCATTGGATGCTATTTTACCACCCAGCCGAC
CTACCGAGAAACCATTACGTTTGCCATTGCAAGATGTTTATAAAATTGGTGGTATCGGTACAGTACCCGTTGGTCGTGTA
GAAACTGGTGTATTGAAACCTGGCTGTGTTGTTGTTTTCGCCCCTGCTAACATCACCACTGAAGTAAAATCTGTTGAAAT
GCATCATGAAGCCCTCACTGAAGCTGTGCCCGGTGACAACGTCGGTTTCAATGTAAAGAACGT
>Seq119 [organism=Icosta sp. 2] [clone=P5] [country=South Africa] elongation factor-1 alpha, partial sequence
GCTTGGGTATTGGATAAATTGAAAGCAGAACGTGAACGTGGTATTACAATAGATATTGCATTGTGGAAATTTGAAACATC
GAAATATTATGTGACCATTATCGATGCTCCTGGTCACAGAGATTTTATTAAGAACATGATTACTGGCACATCGCAGGCCG
ATTGTGCTGTATTGATTGTCGCGGCAGGTACTGGTGAATTTGAGGCAGGTATTTCCAAGAATGGTCAAACTCGTGAACAT
GCATTGTTAGCTTTTACCCTGGGTGTAAAACAATTAATAGTCGGTGTGAATAAAATGGATTCTTCGGAGCCCCCATACAG
CGAAACACGTTATGAGGAAATTAAGAAGGAAGTGTCATCTTATATTAAAAAAATTGGTTATAATCCAGCTGCTGTTGCTT
TTGTTCCTATTTCCGGCTGGCATGGTGATAATATGTTGGAACCATCATCCAACATGCCATGGTTCAAAGGATGGAAAATT
GAACGTAAAGAAGGTAACGCTGAAGGTAAAACTCTTATTGATGCACTGGATGCTATTTTACCACCCAGCCGACCTACCGA
GAAACCATTACGTTTGCCATTGCAAGATGTTTATAAAATTGGTGGTATCGGTACAGTACCCGTTGGTCGTGTAGAAACTG
GTGTATTGAAACCTGGCTGTGTTGTTGTTTTCGCCCCTGCTAACATCACCACTGAAGTAAAATCTGTTGAAATGCATCAT
GAAGCCCTCACTGAAGCTGTGCCCGGTGACAACGTCGGCTTCAATGTAAAGAACGTCTCAGTAAAGGAATTGCGCCGTGG
CTACGTTGCTGGTGATTCGAAGAATAATCCACCTAAGGGTGCTGCCGACTTTACAGCTCAAGTTATTGTATTAAATCATC
CAGGTCAAAT
>Seq120 [organism=Icosta sp. 2] [clone=CF2] [country=South Africa] elongation factor-1 alpha, partial sequence
GATAAATTGAAAGCAGAACGTGAACGTGGTATTACAATAGATATTGCATTGTGGAAATTTGAAACATCGAAATATTATGT
GACCATTATCGATGCTCCTGGTCACAGAGATTTTATTAAGAACATGATTACTGGCACATCGCAGGCCGATTGTGCTGTAT
TGATTGTCGCGGCAGGTACTGGTGAATTTGAGGCAGGTATTTCCAAGAATGGTCAAACTCGTGAACATGCATTGTTAGCT
TTTACCCTGGGTGTAAAACAATTAATAGTCGGTGTGAATAAAATGGATTCTTCGGAGCCCCCATACAGCGAAACACGTTA
CGAGGAAATTAAGAAGGAAGTGTCATCTTATATTAAAAAAATTGGTTATAATCCAGCTGCTGTTGCTTTTGTTCCTATTT
CCGGCTGGCATGGTGATAATATGTTGGAACCATCATCCAACATGCCATGGTTCAAAGGATGGAAAATTGAACGTAAAGAA
GGTAACGCTGAAGGTAAAACTCTTATTGATGCACTGGATGCTATTTTACCACCCAGCCGACCTACCGAGAAACCATTACG
TTTGCCATTGCAAGATGTTTATAAAATTGGTGGTATCGGTACAGTACCCGTTGGTCGTGTAGAAACTGGTGTATTGAAAC
CTGGCTGTGTTGTTGTTTTCGCCCCTGCTAACATCACCACTGAAGTAAAATCTGTTGAAATGCATCATGAAGCCCTCACT
GAAGCTGTGCCCGGTGACAACGTCGGTTTCAATGTAAAGAACGTCTCAGTAAAGGAATTGCGCCGTGGCTACGTTGCTGG
TGATTCGAAGAATAATCCACCTAAGGGTGCTGCCGACTTTACAGCTCAAGTTATTGTATTAAATCATCCAGGTCAAAT
>Seq121 [organism=Pseudolynchia sp.] [clone=F5] [country=South Africa] elongation factor-1 alpha, partial sequence
AAAACCAACATTGTCACCGGGCACAGCTTCAGTAAGAGCTTCATGATGCATTTCAACAGATTTTACTTCAGTGGTGATGT
TAGCAGGGGCGAAAACAACAACACAGCCAGGTTTTAATACACCAGTTTCTACACGACCAACGGGTACTGTACCGATACCA
CCAATTTTATAAACATCTTGCAATGGCAAACGTAATGGTTTCTCGGTAGGTCGGCTTGGTGGTAAAATAGCATCCAATGC
ATCAATAAGAGTTTTACCTTCAGCATTACCTTCTTTACGTTCAATTTTCCACCCTTTGAACCATGGCATGTTGGATGATG
GTTCCAACATGTTGTCACCATGCCAACCGGAAATAGGAACGAAAGCAACAGCAGCTGGATTATAACCAATTTTTTTAATA
TAAGATGACACTTCCTTCTTAATTTCTTCATAACGGGTTTCGCTGTATGGTGGCTCAGAAGAATCCATTTTATTCACACC
AACTATTAATTGTTTTACACCCAAGGTAAAAGCTAACAAGGCATGTTCACGGGTTTGGCCGTTCTTGGAAATACCTGCCT
CAAATTCACCAGTACCTGCTGCCACAATCAATACGGCACAATCGGCCTGCGATGTACCAGTAATCATGTTCTTAATGAAA
TCTCTGTGACC
>Seq122 [organism=Icosta sp. 2 ] [clone=CB7] [country=South Africa] elongation factor-1 alpha, partial sequence
CCGGGCACAGCTTCAGTGAGGGCTTCATGATGCATTTCAACAGATTTTACTTCAGTGGTGATGTTAGCAGGGGCGAAAAC
AACAACACAGCCAGGTTTCAATACACCAGTTTCTACACGACCAACGGGTACTGTACCGATACCACCAATTTTATAAACAT
CTTGCAATGGCAAACGTAATGGTTTCTCGGTAGGTCGGCTGGGTGGTAAAATAGCATCCAGTGCATCAATAAGAGTTTTA
CCTTCAGCGTTACCTTCTTTACGTTCAATTTTCCATCCTTTGAACCATGGCATGTTGGATGATGGTTCCAACATATTATC
ACCATGCCAGCCGGAAATAGGAACAAAAGCAACAGCAGCTGGATTATAACCAATTTTTTTAATATAAGATGACACTTCCT
TCTTAATTTCCTCATAACGTGTTTCGCTGTATGGGGGTTCCGAAGAATCCATTTTATTCACACCGACTATTAATTGTTTT
ACACCCAGGGTAAAAGCTAACAATGCATGTTCACGAGTTTGACCATTCTTGGAAATACCTGCCTCAAATTCACCAGTACC
TGCCGCGACAATCAATACAGCACAATCGGCCTGCGATGTGCCAGTAATCATGTTCTTAATAAAATCTCTGTGACCAGGAG
CATCGATAATGGTCACATAATATTTCGATGTTTCAAATTTCCACAATGCAATATCTATTGTAATACCACGTTCACGTTCT
GCTTTCAATTT
>Seq123 [organism=Pseudolynchia sp.] [clone=U2] [country=South Africa] elongation factor-1 alpha, partial sequence
TTCAGTGGTGATGTTAGCAGGGGCGAAAACAACAACACAGCCAGGTTTTAATACACCAGTTTCTACACGACCAACGGGTA
CTGTACCGATACCACCAATTTTATAAACATCTTGCAATGGCAAACGTAATGGTTTCTCGGTAGGTCGGCTTGGTGGTAAA
ATAGCATCCAATGCATCAATAAGAGTTTTACCTTCAGCATTACCTTCTTTACGTTCAATTTTCCACCCTTTGAACCATGG
CATGTTGGATGATGGTTCCAACATGTTGTCACCATGCCAACCGGAAATAGGAACGAAAGCAACAGCAGCTGGATTATAAC
CAATTTTTTTAATATAAGATGACACTTCCTTCTTAATTTCTTCATAACGGGTTTCGCTGTATGGTGGCTCAGAAGAATCC
ATTTTATTCACACCAACTATTAATTGTTTTACACCCAAGGTAAAAGCTAACAAGGCATGTTCACGGGTTTGGCCGTTCTT
GGAAATACCTGCCTCAAATTCACCAGTACCTGCTGCCACAATCAATACGGCACAATCGG
>Seq124 [organism=Pseudolynchia sp.] [clone=E1] [country=South Africa] elongation factor-1 alpha, partial sequence
GATAAATTGAAAGCAGAACGTGAACGTGGTATTACGATAGATATTGCATTATGGAAGTTTGAAACCTCGAAGTACTATGT
GACCATTATCGATGCTCCTGGTCACAGAGATTTCATTAAGAACATGATTACTGGTACATCGCAGGCCGATTGTGCCGTAT
TGATTGTGGCAGCAGGTACTGGTGAATTTGAGGCAGGTATTTCCAAGAACGGCCAAACCCGTGAACATGCCTTGTTAGCT
TTTACCTTGGGTGTAAAACAATTAATAGTTGGTGTGAATAAAATGGATTCTTCTGAGCCACCATACAGCGAAACCCGTTA
TGAAGAAATTAAGAAGGAAGTGTCATCTTATATTAAAAAAATTGGTTATAATCCAGCTGCTGTTGCTTTCGTTCCTATTT
CCGGTTGGCATGGTGACAACATGTTGGAACCATCATCCAACATGCCATGGTTCAAAGGGTGGAAAATTGAACGTAAAGAA
GGTAATGCTGAAGGTAAAACTCTTATTGATGCATTGGATGCTATTTTACCACCAAGCCGACCTACCGAGAAACCATTACG
TTTGCCATTGCAAGATGTTTATAAAATTGGTGGTATCGGTACAGTACCCGTTGGTCGTGTAGAAACTGGTGTATTAAAAC
CTGGCTGTGTTGTTGTTTTCGCCCCTGCTAACATCACCACTGAAGTAAAATCTGTTGAAATGCATCATGAAGCTCTTACT
GAAGCTGTGCCCGGTGACAATGTTGGTTTTAACGTAAAGAACGTTTCAGTAAAGGAATTGCGTCGTGGCTACGTTGCTGG
TGATTCGAAAAATAATCCACCAAAGGGTGCTGCCGATTTCACAGCTCAAGTTATTGTATTGAATCATCC
>Seq125 [ organism=Icosta sp. 1] [clone=G1] [country=South Africa] elongation factor-1 alpha, partial sequence
GCTTGGGTGTTGGATAAATTGAAAGCAGAACGTGAACGTGGTATTACGATAGATATTGCATTATGGAAATTTGAAACGTC
CAAATATTATGTGACCATTATCGATGCGCCTGGTCACAGAGATTTCATTAAGAACATGATTACTGGTACATCGCAGGCCG
ATTGTGCCGTATTGATTGTAGCGGCAGGTACTGGTGAATTTGAGGCAGGTATTTCCAAGAACGGTCAAACTCGTGAACAT
GCCTTGTTAGCTTTTACCTTGGGTGTAAAACAATTAATTGTCGGCGTAAATAAAATGGACTCTTCTGAGCCACCATACAG
CGAAACACGTTATGAGGAAATTAAGAAGGAAGTGTCCTCTTATATTAAAAAAATTGGTTATAATCCAGCTGCTGTTGCTT
TTGTTCCTATTTCCGGTTGGCATGGTGACAATATGTTGGAACCATCATCCAACATGCCATGGTTCAAAGGGTGGAAAATT
GAACGTAAAGAAGGTAATGCTGAAGGTAAAACTCTTATTGATGCATTGGATGCTATTTTGCCTCCAAGCCGACCTACCGA
GAAACCATTACGTTTGCCATTGCAAGATGTTTATAAAATTGGTGGTATCGGTACAGTACCCGTTGGTCGTGTGGAAACTG
GTGTCTTGAAACCTGGCTGTGTTGTTGTTTTCGCACCTGCTAACATCACCACTGAAGTAAAGTCTGTTGAAATGCATCAT
GAAGCTCTCACTGAAGCTGTGCCTGGTGACAATGTTGGTTTCAATGTGAAGAACGTATCAGTAAAGGAGTTGCGCCGTGG
ATACGTTGCTGGTGATTCGAAAAATAACCCACCTAAGGGTGCTGCCGACTTTACAGCTCAAGTTATTGTATTAAATCATC
CAGGTCAAAT
>Seq126 [organism=Icosta sp. 1] [clone=G9] [country=South Africa] elongation factor-1 alpha, partial sequence
AAATTGAAAGCAGAACGTGAACGTGGTATTACGATAGATATTGCATTATGGAAATTTGAAACGTCCAAATATTATGTGAC
CATTATCGATGCGCCTGGTCACAGAGATTTCATTAAGAACATGATTACTGGTACATCGCAGGCCGATTGTGCCGTATTGA
TTGTAGCGGCAGGTACTGGTGAATTTGAGGCAGGTATTTCCAAGAACGGTCAAACTCGTGAACATGCCTTGTTAGCTTTT
ACCTTGGGTGTAAAACAATTAATTGTCGGCGTAAATAAAATGGACTCTTCTGAGCCACCATACAGCGAAACACGTTATGA
GGAAATTAAGAAGGAAGTGTCCTCTTATATTAAAAAAATTGGTTATAATCCAGCTGCTGTTGCTTTTGTTCCTATTTCCG
GTTGGCATGGTGACAATATGTTGGAACCATCATCCAACATGCCATGGTTCAAAGGGTGGAAAATTGAACGTAAAGAAGGT
AATGCTGAAGGTAAAACTCTTATTGATGCATTGGATGCTATTTTGCCTCCAAGCCGACCTACCGAGAAACCATTACGTTT
GCCATTGCAAGATGTTTATAAAATTGGTGGTATCGGTACAGTACCCGTTGGTCGTGTGGAAACTGGTGTCTTGAAACCTG
GCTGTGTTGTTGTTTTCGCACCTGCTAACATCACCACTGAAGTAAAGTCTGTTGAAATGCATCATGAAGCTCTCACTGAA
GCTGTGCCTGGTGACAATGTTGGTTTCAATGTGAAGAACGTATCAGTAAAGGAGTTGCGCCGTGGATACGTTGCTGGTGA
TTCGAAAAATAACCCACCTAAGGGTGCTGCCGACTTTACAGCTCAAGTTATTGTATTAAATCATCCAGGTCAAAT
>Seq127 [organism=Pseudolynchia sp.] [clone=P18] [country=South Africa] elongation factor-1 alpha, partial sequence
GATAAATTGAAAGCAGAACGTGAACGTGGTATTACGATAGATATTGCATTATGGAAATTTGAAACGTCCAAATATTATGT
GACCATTATCGATGCGCCTGGTCACAGAGATTTCATTAAGAACATGATTACTGGTACATCGCAGGCCGATTGTGCCGTAT
TGATTGTAGCGGCAGGTACTGGTGAATTTGAGGCAGGTATTTCCAAGAACGGTCAAACTCGTGAACATGCCTTGTTAGCT
TTTACCTTGGGTGTAAAACAATTAATTGTCGGCGTAAATAAAATGGACTCTTCTGAGCCACCATACAGCGAAACACGTTA
TGAGGAAATTAAGAAGGAAGTGTCCTCTTATATTAAAAAAATTGGTTATAATCCAGCTGCTGTTGCTTTTGTTCCTATTT
CCGGTTGGCATGGTGACAATATGTTGGAACCATCATCCAACATGCCATGGTTCAAAGGGTGGAAAATTGAACGTAAAGAA
GGTAATGCTGAAGGTAAAACTCTTATTGATGCATTGGATGCTATTTTGCCTCCAAGCCGACCTACCGAGAAACCATTACG
TTTGCCATTGCAAGATGTTTATAAAATTGGTGGTATCGGTACAGTACCCGTTGGTCGTGTGGAAACTGGTGTCTTGAAAC
CTGGCTGTGTTGTTGTTTTCGCACCTGCTAACATCACCACTGAAGTAAAGTCTGTTGAAATGCATCATGAAGCTCTCACT
GAAGCTGTGCCTGGTGACAATGTTGGTTTCAATGTGAAGAACGTATCAGTAAAGGAGTTGCGCCGTGGATACGTTGCTGG
TGATTCGAAAAATAACCCACCTAAGGGTGCTGCCGACTTTACAG
>Seq128 [organism=Icosta sp. 4] [clone=WAN] [country=Papua New Guinea] elongation factor-1 alpha, partial sequence
GTTTTTCACATTGAAACCAACATTGTCACCGGGCACAGCTTCAGTGAGAGCTTCATGATGCATTTCAACAGATTTTACTT
CAGTGGTGATGTTAGCAGGGGCGAAAACAACAACACAGCCAGGTTTCAAGACACCAGTTTCTACACGACCAACGGGTACT
GTACCGATACCACCAATTTTATAAACATCTTGCAATGGCAAACGTAATGGTTTCTCGGTAGGTCGGCTCGGAGGTAAAAT
AGCATCCAACGCATCAATAAGGGTTTTACCTTCAGCATTACCTTCTTTACGCTCAATTTTCCACCCCTTGAACCATGGCA
TGTTAGATGATGGTTCCAACATATTGTCACCATGCCAACCGGAAATAGGAACAAAAGCAACAGCAGCTGGGTTATAACCA
ATTTTTTTAATATAAGAAGACACTTCTTTCTTAATTTCCTCATAACGTGTTTCGCTGTATGGTGGCTCAGAAGAATCCAT
TTTATTCACACCGACTATTAATTGTTTTACCCCCAAAGTAAAAGCTAACAAAGCATGTTCACGAGTTTGACCGTTCTTGG
AAATACCTGCCTCAAATTCACCAGTACCTGCTGCTACAATCAATACGGCACAATCGGCCTGCGATGTACCAGTAATCATG
TTCTTAATAAAATCTCTGTGACCAGGCGCATCGAT
>Seq129 [organism=Pseudolynchia sp.] [clone=P24] [country=South Africa] elongation factor-1 alpha, partial sequence
GAACGTGAACGTGGTATTACGATAGATATTGCATTATGGAAGTTTGAAACCTCGAAGTACTATGTGACCATTATCGATGC
TCCTGGTCACAGAGATTTCATTAAGAACATGATTACTGGTACATCGCAGGCCGATTGTGCCGTATTGATTGTGGCAGCAG
GTACTGGTGAATTTGAGGCAGGTATTTCCAAGAACGGCCAAACCCGTGAACATGCCTTGTTAGCTTTTACCTTGGGTGTA
AAACAATTAATAGTTGGTGTGAATAAAATGGATTCTTCTGAGCCACCATACAGCGAAACCCGTTATGAAGAAATTAAGAA
GGAAGTGTCATCCTATATTAAAAAAATTGGTTATAATCCAGCTGCTGTTGCTTTCGTTCCTATTTCCGGTTGGCATGGTG
ACAACATGTTG
>Seq130 [organism=Icosta sp. 3] [clone=A2] [country=South Africa] elongation factor-1 alpha, partial sequence
GCTTGGGTATTGGATAAATTGAAAGCAGAACGTGAACGTGGTATTACAATAGATATTGCATTATGGAAATTTGAAACAGC
GAAATATTATGTGACCATTATCGATGCGCCTGGTCATAGAGATTTTATTAAAAACATGATTACTGGTACATCGCAGGCCG
ATTGTGCCGTATTGATTGTGGCAGCAGGTACTGGTGAATTTGAGGCAGGTATTTCCAAGAACGGTCAAACTCGTGAACAT
GCCTTGTTAGCTTTTACCTTGGGTGTAAAACAATTAATAGTCGGTGTGAATAAAATGGATTCTTCTGAACCACCATACAG
CGAAACACGTTATGAGGAAATTAAGAAGGAAGTGTCATCTTATATTAAAAAAATTGGTTATAATCCAGCTGCTGTTGCTT
TTGTTCCTATTTCTGGTTGGCATGGTGACAATATGTTAGAACCATCATCTAACATGCCATGGTTCAAAGGATGGAAAATT
GAACGTAAAGAAGGTAATGCTGAAGGTAAAACTCTTATTGATGCATTGGATGCTATATTACCACCAAGCCGACCTACCGA
GAAACCATTACGTTTGCCATTGCAAGATGTTTATAAAATTGGTGGCATCGGTACAGTACCCGTTGGTCGTGTAGAAACTG
GTGTCTTGAAACCTGGTTGTGTTGTTGTTTTCGCCCCTGCTAACATCACCACTGAAGTAAAATCTGTTGAAATGCATCAT
GAAGCTCTAACTGAAGCTGTGCCCGGTGACAATGTTGGTTTCAATGTGAAGAACGTCTCAGTAAAGGAATTGCGCCGTGG
CTATGTTGCTGGTGATTCGAAAAATAATCCTCCTAAGGGTGCTGCCGACTTCACAGCTCAAGTTATTGTATTAAATCATC
CAGGTCAAAT
>Seq131 [organism=Microlynchia galapagoensis] [clone=MGI1] [country=Galapagos] elongation factor-1 alpha, partial sequence
GAACGTGAGCGTGGTATTACGATAGATATTGCTTTATGGAAATTCGAAACATCGAAGTATTATGTAACCATCATCGATGC
ACCAGGTCACAGAGATTTCATTAAAAACATGATTACTGGTACATCGCAGGCCGATTGTGCTGTGTTGATTGTGGCAGCCG
GTACGGGTGAATTCGAAGCTGGCATTTCTAAGAACGGTCAAACTCGTGAGCATGCTTTGTTAGCTTTCACCTTGGGTGTC
AAACAATTGATTGTCGGTGTGAATAAAATGGATTCTTCTGAGCCAGCATATAGCGAAACACGTTATGAAGAAATCAAAAA
GGAAGTATCGTTATACATTAAAAAAATTGGTTATAATCCAGCTGCTGTGGCTTTTGTTCCTATATCTGGTTGGCATGGTG
ATAACATGTTGGAACCCTCATCCAACATGCCATGGTTCAAAGGATGGAAAATTGAACGTAAAGAAGGTAATGCTGAAGGC
AAGACTCTTATTGATGCTTTGGACGCCATTTTGCCACCAAGCCGACCTACTGAGAAACCATTGCGCTTGCCATTGCAAGA
TGTGTACAAGATTGGCGGTATCGGTACCGTACCCGTTGGGCGTGTAGAAACTGGTATATTGAAACCTGGTTGTCTTGTTG
TATTTGCGCCTGCCAACATCACCACTGAAGTAAAATCTGTGGAAATGCACCACGAGGCCCTTACTGAAGCTGTGCCCGGT
GACAATGTTGGCTTCAATGTGAAAAACGTTTCAGTTAAAGAATTACGTCGTGGTTATGTAGCTGGTGATTCCAAAAATA
>Seq131 [organism=Microlynchia galapagoensis] [clone=MG2] [country=Galapagos] elongation factor-1 alpha, partial sequence
GAAGAAATCAAAAAGGAAGTATCGTTATACATTAAAAAAATTGGTTATAATCCAGCTGCTGTGGCTTTTGTTCCTATATC
TGGTTGGCATGGTGATAACATGTTGGAACCCTCATCCAACATGCCATGGTTCAAAGGATGGAAAATTGAACGTAAAGAAG
GTAATGCTGAAGGCAAGACTCTTATTGATGCTTTGGACGCCATTTTGCCACCAAGCCGACCTACTGAGAAACCATTGCGC
TTGCCATTGCAAGATGTGTACAAGATTGGCGGTATCGGTACCGTACCCGTTGGGCGTGTAGAAACTGGTATATTGAAACC
TGGTTGTCTTGTTGTATTTGCGCCTGCCAACATCACCACTGAAGTAAAATCTGTGGAAATGCACCACGAGGCCCTTACTG
AAGCTGTGCCCGGTGACAATGTTGGCTTCAATGTGAAAAACGTTTCAGTTAAAGAATTACGTCGTGGTTATGTAGCTGGT
GATTCCAAAAATA
>Seq133 [organism=Lipoptena cervi] [clone=JE43] [country=Czech Republic] elongation factor-1 alpha, partial sequence
TTTCATTAAAAACATGATTACGGGCACTTCGCAGGCCGATTGTGCTGTATTGATTGTAGCTGCCGGTACAGGTGAATTCG
AGGCCGGTATTTCCAAAAATGGTCAAACACGTGAGCACGCTCTGTTAGCTTTCACTTTGGGTGTAAAGCAATTGATTGTC
GGTGTTAATAAAATGGACTCTTCTGAACCACCATACAGCGAAAATCGTTACGAAGAAATTAAGAAAGAAGTGTCATCGTA
CATTAAAAAAATTGGTTATAATCCAGCTGCTGTAGCTTTTGTGCCTATCTCAGGTTGGCATGGTGATAACATGTTGGAAC
CCTCAGCCAACATGCCATGGTTTAAGGGTTGGAAGATTGAACGTAAAGAGGGCAATGCTGAAGGTAAGACTTTAATTGAT
GCTTTGGACGCTATCTTGCCACCAACACGCCCCACAGAGAAGCCATTACGTTTACCATTGCAAGATGTTTACAAAATTGG
TGGTATTGGTACCGTACCAGTTGGTCGTGTAGAAACTGGTATATTGAAACCGGGTTGTGTAGTTGTTTTCGCTCCAGCTA
ACATCACCACTGAGGTAAAATCTGTTGAAATGCACCATGAAGCTCTAACTGAAGCTGTACCCGGTGATAATGTCGGCTTC
AACGTTAAAAACGTTTCAGTTAAGGAATTGCGCCGTGGCTATGTAGCTGGTGACTCTAAGAACAATCCACCCAAAGGTGC
TGCAGACTTTACGGCTCAGGTTATTGTTT
>Seq134 [organism=Lipoptena Fortisetosa] [clone=FH16] [country=Czech Republic] elongation factor-1 alpha, partial sequence
TTTCATTAAAAACATGATTACGGGCACTTCGCAGGCCGATTGTGCTGTATTGATTGTAGCTGCCGGTACAGGTGAATTCG
AGGCTGGTATTTCTAAAAATGGTCAAACACGTGAGCACGCTCTGTTAGCTTTCACTTTGGGTGTGAAGCAATTAATTGTC
GGTGTTAATAAAATGGACTCCTCTGAGCCACCATACAGTGAAAATCGCTACGAGGAAATTAAGAAAGAAGTGTCATCGTA
CATTAAAAAAATTGGTTATAATCCAGCTGCTGTAGCTTTTGTGCCTATCTCAGGTTGGCATGGTGATAACATGTTGGAAC
CCTCAGCTAATATGCCCTGGTTCAAAGGTTGGAAGATTGAACGTAAAGAGGGAAATGCTGAAGGTAAGACTCTTATTGAT
GCTTTGGATGCTATCTTGCCACCAACACGTCCCACCGAGAAGCCATTACGTTTACCATTGCAAGATGTTTATAAAATTGG
TGGTATTGGTACAGTACCAGTTGGTCGTGTAGAAACTGGTATATTGAAGCCAGGTTGCTTAGTTGTTTTTGCTCCAGCTA
ATATCACTACTGAAGTAAAATCTGTTGAAATGCACCATGAAGCTCTAACTGAGGCTGTACCCGGTGATAATGTCGGCTTC
AACGTTAAAAACGTTTCAGTTAAGGAATTGCGCCGTGGCTATGTAGCTGGTGACTCTAAGAACA
>Seq135 [organism=Melophagus ovinus] [clone=MO] [country=Czech Republic] elongation factor-1 alpha, partial sequence
CATTGCGTTTGCCGTTGCAAGACGTTTATAAAATTGGTGGTATTGGTACAGTGCCAGTTGGTCGTGTAGAAACTGGTATA
TTGAAGCCCGGTTGTTTCGTTGTTTTTGCTCCAGCTAACATTACAACTGAAGTCAAATCTGTTGAAATGCACCACGAAGC
CCTCACTGAAGCTGTACCCGGTGATAATGTCGGCTTCAACGTTAAAAACATTTCTGTTAAGGAATTGCGTCGTGGTTACG
TAGCTGGTGACTCTAAGAACAATCCACCCAGGGGTGCTGC
>Seq136 [organism=Melophagus ovinus] [clone=MO2] [country=Czech Republic] elongation factor-1 alpha, partial sequence
TGCCACCAACGCGCCCCACCGAGAAACCATTGCGTTTGCCGTTGCAAGACGTTTATAAAATTGGTGGTATTGGTACAGTG
CCAGTTGGTCGTGTAGAAACTGGTATATTGAAGCCCGGTTGTTTCGTTGTTTTTGCTCCAGCTAACATTACAACTGAAGT
CAAATCTGTTGAAATGCACCACGAAGCCCTCACTGAAGCTGTACCCGGTGATAATGTCGGCTTCAACGTTAAAAACATTT
CTGTTAAGGAATTGCGTCGTGGTTACGTAGCTGGTGACTCTAAGAACAATCCACCCAGGGGTGCTGCTGATTTTACGGCC
CAGGTCATTGTCTTAAATCATCCTGGTCAAA
>Seq137 [organism=Ornithomya avicularia] [clone=K26N] [country=Czech Republic] elongation factor-1 alpha, partial sequence
CTGTGGAAATTCGAAACCTCCAAATACTATGTAACCATTATTGATGCCCCCGGTCACAGAGATTTTATTAAGAACATGAT
TACGGGCACTTCGCAGGCCGATTGTGCGGTATTGATTGTGGCCGCCGGTACTGGTGAATTTGAGGCGGGTATCTCTAAAA
ACGGTCAAACTCGTGAACACGCCTTGTTGGCCTTCACCTTGGGTGTGAAACAGTTGATTGTTGGTGTCAATAAAATGGAC
TCTTCAGAGCCGCCATACAGCGAGACCCGTTACGAGGAAATCAAGAAGGAAGTGTCATCGTATATTAAAAAAATTGGTTA
TAATCCGGCCGCTGTTGCTTTTGTACCCATTTCGGGTTGGCACGGTGATAACATGTTGGAAGCTTCCAGCAACATGCCGT
GGTTCAAGGGATGGAAAATTGAACGCAAAGAGGGCAACGCTGATGGTAAGACTCTCATCGATGCCTTGGATGCTATCTTG
CCGCCATCGCGCCCAACCGAGAAACCCCTACGTCTACCCTTGCAGGATGTATACAAAATTGGTGGTATCGGTACAGTACC
CGTTGGTCGTGTAGAAACTGGTGTTTTGAAACCAGGCTGTGTGGTGGTATTCGCTCCCGCCAACATCACCACTGAAGTGA
AATCTGTAGAAATGCATCATGAAGCTCTTACCGAGGCTGTGCCCGGTGACAATGTCGGCTTTAACGTCAAGAACGTTTCT
GTTAAGGAATTGCGTCGTGGCTATGTGGCTGGTGACTCGAAAAACAATCCGCCCAAGGGTGCTGCCGATTTTACCGCTCA
AGTTATTGTATTGA
>Seq138 [organism=Ornithomya avicularia] [clone=K25N] [country=Czech Republic] elongation factor-1 alpha, partial sequence
CATTGGCATTTGACCTGGATGATTCAATACAATAACTTGAGCGGTAAAATCGGCAGCACCCTTGGGCGGATTGTTTTTCG
AGTCACCAGCCACATAGCCACGACGCAATTCCTTAACAGAAACGTTCTTGACGTTAAAGCCGACATTGTCACCGGGCACA
GCCTCGGTAAGAGCTTCATGATGCATTTCTACAGATTTCACTTCAGTGGTGATGTTGGCGGGAGCGAATACCACCACACA
GCCTGGTTTCAAAACACCAGTTTCTACACGACCAACGGGTACTGTACCGATACCACCAATTTTGTATACATCCTGCAAGG
GTAGACGTAGGGGTTTCTCGGTTGGGCGCGATGGCGGCAAGATAGCATCCAAGGCATCGATGAGAGTCTTACCTTCAGCG
TTGCCCTCTTTGCGTTCAATTTTCCATCCCTTGAACCACGGCATGTTGCTGGAAGCTTCCAACATGTTATCACCGTGCCA
ACCCGAAATGGGTACAAAAGCAACAGCGGCCGGATTATAACCAATTTTCTTAATATACGATGACACTTCCTTCTTGATTT
CCTCGTAACGGGTCTCGCTGTATGGCGGCTCTGAAGAGTCCATTTTATTGACACCAACAATCAATTGTTTCACACCCAAG
GTGAAGGCCAACAAGGCGTGTTCACGAGTTTGACCGTTTTTAGAGATACCCGCCTCAAATTCACCAGTACCGGCGGCCAC
AATCAATACCGCACAATCGGCCTGCGAAGTGCCCGTAATCATGTTCTTAATGAAATCTCTGTGACCGGGGGCATCAATAA
TGGTTACATAGTATTTGGAGGTTTCGAATTTCCACAGGGCAATATCAATGGTGATACCACGTTCACGTTCGGCTTCCAGC
TTATCC
>Seq139 [organism=Ornithomya avicularia] [clone=K29N] [country=Czech Republic] elongation factor-1 alpha, partial sequence
GGGCGGATTGTTTTTCGAGTCACCAGCCACATAGCCACGACGCAATTCCTTAACAGAAACGTTCTTGACGTTAAAGCCGA
CATTGTCACCGGGCACAGCCTCGGTAAGAGCTTCATGATGCATTTCTACAGATTTCACTTCAGTGGTGATGTTGGCGGGA
GCGAATACCACCACACAGCCTGGTTTCAAAACACCAGTTTCTACACGACCAACGGGTACTGTACCGATACCACCAATTTT
GTATACATCCTGCAAGGGTAGACGTAGGGGTTTCTCGGTTGGGCGCGATGGCGGCAAGATAGCATCCAAGGCATCGATGA
GAGTCTTACCTTCAGCGTTGCCCTCTTTGCGTTCAATTTTCCATCCCTTGAACCACGGCATGTTGCTGGAAGCTTCCAAC
ATGTTATCACCGTGCCAACCCGAAATGGGCACAAAAGCAACAGCGGCCGGATTATAACCAATTTTCTTAATATACGATGA
CACTTCCTTCTTGATTTCCTCGTAACGGGTCTCGCTGTATGGCGGCTCTGAAGAGTCCATTTTATTGACACCAACAATCA
ACTGTTTCACACCCAAGGTGAAGGCCAACAAGGCGTGTTCACGAGTTTGACCGTTTTTAGAGATACCCGCCTCAAATTCA
CCAGTACCGGCGGCCACAATCAATACCGCACAATCGGCCTGCGAAGTGCCCGTAATCATGTTCTTAATGAAATCTCTGTG
ACCGGGGGCATCAATAATGGTTACATAGTATTTGGAGGTTTCGAATT
>Seq140 [organism=Ornithomya avicularia] [clone=CC2] [country=Czech Republic] elongation factor-1 alpha, partial sequence
TTTATTAAGAACATGATTACGGGCACTTCGCAGGCCGATTGTGCGGTATTGATTGTGGCCGCCGGTACTGGTGAATTTGA
GGCGGGTATCTCTAAAAATGGTCAAACTCGTGAACACGCCTTGTTGGCCTTCACCTTGGGTGTGAAACAGTTGATTGTTG
GTGTCAATAAAATGGACTCTTCAGAGCCGCCATACAGCGAGACCCGTTACGAGGAAATCAAGAAGGAAGTGTCATCGTAT
ATTAAGAAAATTGGTTATAATCCGGCCGCTGTTGCTTTTGTACCCATTTCGGGTTGGCACGGTGATAACATGTTGGAAGC
TTCCAGCAACATGCCGTGGTTCAAGGGATGGAAAATTGAACGCAAAGAGGGCAACGCTGAAGGTAAGACTCTCATCGATG
CCTTGGATGCTATCTTGCCGCCATCGCGCCCAACCGAGAAACCCCTACGTCTACCCTTGCAGGATGTATACAAAATTGGT
GGTATCGGTACAGTACCCGTTGGTCGTGTAGAAACTGGTGTTTTGAAACCAGGCTGTGTGGTGGTATTTGCCCCCGCCAA
CATCACCACTGAAGTGAAATCTGTAGAAATGCATCATGAAGCTCTTACCGAGGCTGTGCCCGGTGACAATGTCGGCTTTA
ACGTCAAGAACGTTTCTGTTAAAGAATTGCGTCGTGGCTATGTGGCTGGTGACTCGAAAAACAATCCGCCCAAGGGTGCT
GCCGACTTTACCGCTCAAGTTATTGTATTGAATCATCCAGGTCAAAT
>Seq141 [organism=Ornithomya avicularia] [clone=K24N] [country=Czech Republic] elongation factor-1 alpha, partial sequence
TTGGCATTTGACCTGGATGATTCAATACAATAACTTGAGCGGTAAAATCGGCAGCACCCTTGGGCGGATTGTTTTTCGAG
TCACCAGCCACATAGCCACGACGCAATTCCTTAACAGAAACGTTCTTGACGTTAAAGCCGACATTGTCACCGGGCACAGC
CTCGGTAAGAGCTTCATGATGCATTTCTACAGATTTCACTTCAGTGGTGATGTTGGCGGGAGCGAATACCACCACACAGC
CTGGTTTCAAAACACCAGTTTCTACACGACCAACGGGTACTGTACCGATACCACCAATTTTGTATACATCCTGCAAGGGT
AGACGTAGGGGTTTCTCGGTTGGGCGCGATGGCGGCAAGATAGCATCCAAGGCATCGATGAGAGTCTTACCTTCAGCGTT
GCCCTCTTTGCGTTCAATTTTCCATCCCTTGAACCACGGCATGTTGCTGGAAGCTTCCAACATGTTATCACCGTGCCAAC
CCGAAATGGGCACAAAAGCAACAGCGGCCGGATTATAACCAATTTTCTTAATATACGATGACACTTCCTTCTTGATTTCC
TCGTAACGGGTCTCGCTGTATGGCGGCTCTGAAGAGTCCATTTTATTGACACCAACAATCAATTGTTTCACACCCAAGGT
GAAGGCCAACAAGGCGTGTTCACGAGTTTGACCGTTTTTAGAGATACCCGCCTCAAATTCACCAGTACCGGCGGCCACAA
TCAATACCGCACAATCGGCCTGCGAAGTGCCCGTAATCATGTTCTTAATGAAATCTCTGTGACCGGGGGCATCAATAATG
GTTACATAGTATTTGGAGGTTTCGAATTTCCACAGGGCAATATCAATGGTGATACCACGTTCACGTTCGGC
>Seq142 [organism=Ornithomya avicularia] [clone=Z3] [country=Czech Republic] elongation factor-1 alpha, partial sequence
CTTGGGTGTTGGATAAGCTGAAAGCCGAACGTGAACGTGGTATCACCATTGATATTGCCCTGTGGAAATTCGAAACCTCC
AAATACTATGTAACCATTATTGATGCCCCCGGTCACAGAGATTTTATTAAGAACATGATTACGGGCACTTCGCAGGCCGA
TTGTGCGGTATTGATTGTGGCCGCCGGTACTGGTGAATTTGAGGCGGGTATCTCTAAAAATGGTCAAACTCGTGAACACG
CCTTGTTGGCCTTCACCTTGGGTGTGAAACAGTTGATTGTTGGTGTCAATAAAATGGACTCTTCAGAGCCGCCATACAGC
GAGACCCGTTACGAGGAAATCAAGAAGGAAGTGTCATCGTATATTAAGAAAATTGGTTATAATCCGGCCGCTGTTGCTTT
TGTACCCATTTCGGGTTGGCACGGTGATAACATGTTGGAAGCTTCCAGCAACATGCCGTGGTTCAAGGGATGGAAAATTG
AACGCAAAGAGGGCAACGCTGAAGGTAAGACTCTCATCGATGCCTTGGATGCTATCTTGCCGCCATCGCGCCCAACCGAG
AAACCCCTACGTCTACCCTTGCAGGATGTATACAAAATTGGTGGTATCGGTACAGTACCCGTTGGTCGTGTAGAAACTGG
TGTTTTGAAACCAGGCTGTGTGGTGGTATTCGCTCCCGCCAACATCACCACTGAAGTGAAATCTGTAGAAATGCATCATG
AAGCTCTTACCGAGGCTGTGCCCGGTGACAATGTCGGCTTTAACGTCAAGAACGTTTCTGTTAAGGAATTGCGTCGTGGC
TATGTGGCTGGTGACTCGAAAAACAATC
>Seq143 [organism=Ornithomya avicularia] [clone=OA] [country=Czech Republic] elongation factor-1 alpha, partial sequence
GGTATCACCATTGATATTGCCCTGTGGAAATTCGAAACCTCCAAATACTATGTAACCATTATTGATGCCCCCGGTCACAG
AGATTTCATTAAGAACATGATTACGGGCACTTCGCAGGCCGATTGTGCGGTATTGATTGTGGCCGCCGGTACTGGTGAAT
TTGAGGCGGGTATCTCTAAAAACGGTCAAACTCGTGAACACGCCTTGTTGGCCTTCACCTTGGGTGTGAAACAGTTGATT
GTTGGTGTCAATAAAATGGACTCTTCAGAGCCGCCATACAGCGAGACCCGTTACGAGGAAATCAAGAAGGAAGTGTCATC
GTATATTAAGAAAATTGGTTATAATCCGGCCGCTGTTGCTTTTGTACCCATTTCGGGTTGGCACGGTGATAACATGTTGG
AAGCGTCCAGCAACATGCCGTGGTTCAAGGGATGGAAAATTGAACGCAAAGAGGGCAACGCTGAAGGTAAGACTCTCATC
GATGCCTTGGATGCTATCTTGCCGCCATCGCGCCCAACCGAGAAACCCCTACGTCTACCCTTGCAGGATGTATACAAAAT
TGGTGGTATCGGTACAGTACCCGTTGGTCGTGTAGAAACTGGTGTTTTGAAACCAGGCTGTGTGGTGGTATTCGCTCCCG
CCAACATCACCACTGAAGTGAAATCTGTAGAAATGCATCATGAAGCTCTTACCGAGGCTGTGCCCGGTGACAATGTCGGC
TTTAACGTCAAGAACGTTTCTGTTAAGGAATTGCGTCGTGGCTATGTGGCTGGTGACTCGAAAAACAATCCGCCCAAGGG
TGCTGCCGATTTTACCGCTCAAGTTATTGTATTGAATCATCCAGGTCAAATGCCAA
>Seq144 [organism=Ornithomya fringillina] [clone=K18N] [country=Czech Republic] elongation factor-1 alpha, partial sequence
GTTGGCATCTGACCTGGATGATTCAACACAATAACTTGAGCGGTAAAATCGGCAGCACCCTTGGGCGGGTTGTTTTTCGA
GTCACCAGCCACATAGCCACGACGCAACTCCTTAACAGAAACGTTCTTGACGTTAAAGCCGACATTGTCACCGGGCACAG
CCTCGGTAAGAGCTTCATGGTGCATTTCTACAGATTTCACCTCAGTGGTGATGTTGGCGGGAGCGAATACCACCACACAG
CCTGGTTTCAAAACACCAGTTTCTACACGACCAACGGGTACTGTGCCGATACCGCCAATTTTGTATACATCCTGCAAGGG
TAGACGAAGGGGTTTCTCGGTTGGGCGCGACGGCGGCAAGATGGCATCCAAGGCATCGATGAGAGTCTTACCTTCGGCGT
TGCCCTCTTTGCGTTCAATTTTCCATCCCTTGAACCAGGGCATGTTGCTGGAAGGTTCCAACATGTTATCACCGTGCCAA
CCCGAAATGGGCACAAAAGCAACAGCGGCCGGATTATAACCAATTTTCTTTATATACGAAGACACTTCCTTCTTGATTTC
CTCGTAACGGGTCTCGCTGTATGGGGGCTCTGAAGAGTCCATTTTATTGACACCAACAACCAACTGTTTCACACCCAAGG
TGAAGGCCAACAAGGCGTGTTCACGGGTTTGGCCGTTTTTAGAGATACCCGCCTCAAATTCACCAGTACCGGCGGCCACA
ATCAATACCGCACAATCGGCCTGCGAAGTGCCCGTAATCATGTTCTTAATGAAATCTCTGTGACCGGGGGCATCAATAAT
GGTTACATAGTATTTGGAGGTTTCGAATTTCCACAGGGCAATATCAATGGTGATACCACGTTCACGTTCGGCTTCCAGCT
TATCC
>Seq145 [organism=Ornithomya fringillina] [clone=K30N] [country=Czech Republic] elongation factor-1 alpha, partial sequence
GAGCGGTAAAATCGGCAGCACCCTTGGGCGGGTTGTTTTTCGAGTCACCAGCCACATAGCCACGACGCAACTCCTTAACA
GAAACGTTCTTGACGTTAAAGCCGACATTGTCACCGGGCACAGCCTCGGTAAGAGCTTCATGGTGCATTTCTACAGATTT
CACCTCAGTGGTGATGTTGGCGGGAGCGAATACCACCACACAGCCTGGTTTCAAAACACCAGTTTCTACACGACCAACGG
GTACTGTGCCGATACCGCCAATTTTGTATACATCCTGCAAGGGTAGACGAAGGGGTTTCTCGGTTGGGCGCGACGGCGGC
AAGATGGCATCCAAGGCATCGATGAGAGTCTTACCTTCGGCGTTGCCCTCTTTGCGTTCAATTTTCCATCCCTTGAACCA
GGGCATGTTGCTGGAAGGTTCCAACATGTTATCACCGTGCCAACCCGAAATGGGCACAAAAGCAACAGCGGCCGGATTAT
AACCAATTTTCTTTATATACGAAGACACTTCCTTCTTGATTTCCTCGTAACGGGTCTCGCTGTATGGGGGCTCTGAAGAG
TCCATTTTATTGACACCAACAACCAACTGTTTCACACCCAAGGTGAAGGCCAACAAGGCGTGTTCACGGGTTTGGCCGTT
TTTAGAGATACCCGCCTCAAATTCACCAGTACCGGCGGCCACAATCAATACCGCACAATCGGCCTGCGAAGTGCCCGTAA
TCATGTTCTTAATGAAATCTCTGTGACCGGGGGCATCAATAATGGTTACATAGTATT
>Seq146 [organism=Ornithomya fringillina] [clone=K27N] [country=Czech Republic] elongation factor-1 alpha, partial sequence
GTTGGCATTTGACCTGGATGATTCAGCACAATAACTTGAGCGGTAAAATCGGCAGCACCCTTGGGCGGGTTGTTTTTCGA
GTCACCAGCCACATAGCCACGACGCAACTCCTTAACAGAAACGTTCTTGACGTTAAAGCCGACATTGTCACCGGGCACAG
CCTCGGTAAGAGCTTCATGGTGCATTTCTACAGATTTCACCTCAGTGGTGATGTTGGCGGGAGCGAATACCACCACACAG
CCTGGTTTCAAAACACCAGTTTCTACACGACCAACGGGTACTGTGCCGATACCGCCAATTTTGTATACATCCTGCAAGGG
TAGACGAAGGGGTTTCTCGGTTGGGCGCGACGGCGGCAAGATGGCATCCAAGGCATCGATGAGAGTCTTACCTTCGGCGT
TGCCCTCTTTGCGTTCAATTTTCCATCCCTTGAACCAGGGCATGTTGCTGGAAGGTTCCAACATGTTATCACCGTGCCAA
CCCGAAATGGGCACAAAAGCAACAGCGGCCGGATTATAACCAATTTTCTTTATATACGAAGACACTTCCTTCTTGATTTC
CTCGTAACGGGTCTCGCTGTATGGGGGCTCTGAAGAGTCCATTTTATTGACACCAACAACCAACTGTTTCACACCCAAGG
TGAAGGCCAACAAGGCGTGTTCACGGGTTTGGCCGTTTTTAGAGATACCCGCCTCAAATTCACCAGTACCGGCGGCCACA
ATCAATACCGCACAATCGGCCTGCGAAGTGCCCGTAATCATGTTCTTAATGAAATCTCTGTGACCGGGGGCATCAATAAT
GGTTACATAGTATTTGGAGGTTTCGAATTTCCACAGGGCAATATCAATGGTGATACC
>Seq147 [organism=Crataerina pallida] [clone=CPA] [country=Czech Republic] elongation factor-1 alpha, partial sequence
TTTCATTAAGAACATGATTACGGGCACTTCGCAGGCCGATTGTGCGGTATTGATTGTGGCCGCCGGTACAGGTGAATTTG
AGGCGGGTATCTCTAAAAACGGCCAAACCCGTGAACATGCCTTGTTGGCTTTCACCTTGGGTGTGAAACAGTTGGTTGTT
GGTGTCAATAAAATGGACTCTTCAGAGCCCCCATACAGCGAGACCCGTTACGAGGAAATCAAGAAGGAAGTGTCATCGTA
TATTAAGAAAATTGGTTATAATCCAGCCGCTGTTGCTTTTGTGCCCATCTCGGGTTGGCACGGTGATAACATGTTGGAAT
CTTCCAGCAACATGCCCTGGTTCAAGGGATGGAAAATTGAACGCAAAGAGGGCAACGCTGAAGGTAAGACTCTCATCGAT
GCCTTGGATGCCATCTTGCCGCCATCGCGCCCAACCGAGAAACCCCTTCGTCTACCCTTGCAGGATGTATACAAAATTGG
TGGTATCGGCACAGTACCCGTTGGTCGTGTAGAAACTGGTGTTTTGAAACCAGGCTGTGTGGTGGTATTCGCTCCCGCCA
ACATCACCACTGAGGTGAAATCTGTAGAAATGCACCATGAAGCTCTTACCGAGGCTGTGCCCGGTGACAATGTCGGCTTT
AACGTCAAGAACGTTTCTGTTAAGGAATTGCGTCGTGGCTATGTGGCTGGCGACTCGAAAAACAACCCG
>Seq148 [organism=Crataerina pallida] [clone=CPB] [country=Czech Republic] elongation factor-1 alpha, partial sequence
AATACTATGTAACCATTATTGATGCCCCCGGTCACAGAGATTTCATTAAGAACATGATTACGGGCACTTCGCAGGCCGAT
TGTGCGGTATTGATTGTGGCCGCCGGTACAGGTGAATTTGAGGCGGGTATCTCTAAAAACGGCCAAACCCGTGAACATGC
CTTGTTGGCTTTCACCTTGGGTGTGAAACAGTTGGTTGTTGGTGTCAATAAAATGGACTCTTCAGAGCCCCCATACAGCG
AGACCCGTTACGAGGAAATCAAGAAGGAAGTGTCATCGTATATTAAGAAAATTGGTTATAATCCAGCCGCTGTTGCTTTT
GTGCCCATCTCGGGTTGGCACGGTGATAACATGTTGGAATCTTCCAGCAACATGCCCTGGTTCAAGGGATGGAAAATTGA
ACGCAAAGAGGGCAACGCTGAAGGTAAGACTCTCATCGATGCCTTGGATGCCATCTTGCCGCCATCGCGCCCAACCGAGA
AACCCCTTCGTCTACCCTTGCAGGATGTATACAAAATTGGTGGTATCGGCACAGTACCCGTTGGTCGTGTAGAAACTGGT
GTTTTGAAACCAGGCTGTGTGGTGGTATTCGCTCCCGCCAACATCACCACTGAGGTGAAATCTGTAGAAATGCACCATGA
AGCTCTTACCGAGGCTGTGCCCGGTGACAATGTCGGCTTTAACGTCAAGAACGTTTCTGTTAAGGAATTGCGTCGTGGCT
ATGTGGCTGGCGACTCGAAAAACAACCCGCCCAAGGGGGCTG
>Seq149 [organism=Crataerina pallida] [clone=CP] [country=Czech Republic] elongation factor-1 alpha, partial sequence
TGGATAAGCTGAAAGCCGAACGTGAACGTGGTATCACCATTGATATTGCCCTGTGGAAATTCGAAACCTCCAAATACTAT
GTAACCATTATTGATGCCCCCGGTCACAGAGATTTCATTAAGAACATGATTACGGGCACTTCGCAGGCCGATTGTGCGGT
ATTGATTGTGGCCGCCGGTACAGGTGAATTTGAGGCGGGTATCTCTAAAAACGGCCAAACCCGTGAACATGCCTTGTTGG
CTTTCACCTTGGGTGTGAAACAGTTGGTTGTTGGTGTCAATAAAATGGACTCTTCAGAGCCCCCATACAGCGAGACCCGT
TACGAGGAAATCAAGAAGGAAGTGTCATCGTATATTAAGAAAATTGGTTATAATCCAGCCGCTGTTGCTTTTGTGCCCAT
CTCGGGTTGGCACGGTGATAACATGTTGGAATCTTCCAGCAACATGCCCTGGTTCAAGGGATGGAAAATTGAACGCAAAG
AGGGCAACGCTGAAGGTAAGACTCTCATCGATGCCTTGGATGCCATCTTGCCGCCATCGCGCCCAACCGAGAAACCCCTT
CGTCTACCCTTGCAGGATGTATACAAAATTGGTGGTATCGGCACAGTACCCGTTGGTCGTGTAGAAACTGGTGTTTTGAA
ACCAGGCTGTGTGGTGGTATTCGCTCCCGCCAACATCACCACTGAGGTGAAATCTGTAGAAATGCACCATGAAGCTCTTA
CCGAGGCTGTGCCCGGTGACAATGTCGGCTTTAACGTCAAGAACGTTTCTGTTAAGGAATTGCGTCGTGGCTATGTGGCT
GGCGACTCGAAAAACAACCCGCCCAAGGGGGCTGCCGATTTTACCGCTCAAGTTATCGTTTTGAATCATCCAGGTCAAAT
>Seq150 [organism=Ornithomya biloba] [clone=K40N] [country=Czech Republic] elongation factor-1 alpha, partial sequence
GCATTTGACCTGGATGATTCAACACAATAACTTGAGCGGTAAAATCGGCAGCACCCTTGGGCGGGTTGTTTTTCGAGTCA
CCAGCCACATAGCCACGACGCAATTCCTTAACAGAAATGTTCTTGACGTTAAAGCCGACATTGTCACCGGGCACAGCCTC
GGTAAGAGCTTCATGGTGCATTTCTACAGATTTCACCTCAGTGGTGATGTTGGCGGGAGCGAATACCACCATACAGCCTG
GTTTCAAAATACCAGTTTCTACACGACCAACGGGTACTGTGCCGATACCGCCAATTTTATATACATCCTGCAAGGGTAGA
CGAAGGGGTTTCTCGGTTGGGCGCGATGGCGGCAAGATGGCATCCAAGGCATCGATGAGAGTCTTACCTTCAGCGTTGCC
CTCCTTGCGTTCAATTTTCCATCCCTTGAACCAGGGCATGTTGCTGGAAGCTTCCAACATGTTATCACCGTGCCAACCCG
AAATGGGCACAAAAGCAACAGCGGCCGGATTATAACCGATTTTCTTAATATACGATGACACTTCCTTCTTGATTTCCTCG
TAACGGGTCTCGCTGTATGGGGGCTCTGAAGAGTCCATTTTATTGACACCAACAACTAACTGTTTCACACCCAAGGTGAA
GGCCAACAAGGCGTGTTCACGGGTCTGGCCGTTTTTAGAGATACCCGCCTCAAATTCACCAGTACCGGCGGCCACAATCA
ATACCGCACAATCGGCCTGCGAAGTGCCCGTAATCATGTTCTTAATGAAATCTCTGTGACCGGGGGCATCAATAATGGTT
ACATAGTATTTGGAGGTTTCGAATTTCCACAGGGCAATATCAATGGTGATACCACGTTCACGTTCGGCTTCCAGCTTATC
>Seq151 [organism=Ornithomya biloba] [clone=OB2] [country=Czech Republic] elongation factor-1 alpha, partial sequence
AAATACTATGTAACCATTATTGATGCCCCCGGTCACAGAGATTTCATTAAGAACATGATTACGGGCACTTCGCAGGCCGA
TTGTGCGGTATTGATTGTGGCCGCCGGTACTGGTGAATTTGAGGCGGGTATCTCTAAAAACGGCCAGACCCGTGAACACG
CCTTGTTGGCCTTCACCTTGGGTGTGAAACAGTTAGTTGTTGGTGTCAATAAAATGGACTCTTCAGAGCCCCCATACAGC
GAGACCCGTTACGAGGAAATCAAGAAGGAAGTGTCATCGTATATTAAGAAAATCGGTTATAATCCGGCCGCTGTTGCTTT
TGTGCCCATTTCGGGTTGGCACGGTGATAACATGTTGGAAGCTTCCAGCAACATGCCCTGGTTCAAGGGATGGAAAATTG
AACGCAAGGAGGGCAACGCTGAAGGTAAGACTCTCATCGATGCCTTGGATGCCATCTTGCCGCCATCGCGCCCAACCGAG
AAACCCCTTCGTCTACCCTTGCAGGATGTATATAAAATTGGCGGTATCGGCACAGTACCCGTTGGTCGTGTAGAAACTGG
TATTTTGAAACCAGGCTGTATGGTGGTATTCGCTCCCGCCAACATCACCACTGAGGTGAAATCTGTAGAAATGCACCATG
AAGCTCTTACCGAGGCTGTGCCCGGTGACAATGTCGGCTTTAACGTCAAGAACATTTCTGTTAAGGAATTGCGTCGTGGC
TATGTGGCTGGTGACTCGAAAAACAACCCGCCCAAGGGTGCTGCCGATTTTACCGCTCAAGTTATTGTGT
>Seq152 [organism=Ornithomya biloba] [clone=OB] [country=Czech Republic] elongation factor-1 alpha, partial sequence
GCTTGGGTGTTGGATAAGCTGAAAGCCGAACGTGAACGTGGTATCACCATTGATATTGCCCTGTGGAAATTCGAAACCTC
CAAATACTATGTAACCATTATTGATGCCCCCGGTCACAGAGATTTCATTAAGAACATGATTACGGGCACTTCGCAGGCCG
ATTGTGCGGTATTGATTGTGGCCGCCGGTACTGGTGAATTTGAGGCGGGTATCTCTAAAAACGGCCAGACCCGTGAACAC
GCCTTGTTGGCCTTCACCTTGGGTGTGAAACAGTTAGTTGTTGGTGTCAATAAAATGGACTCTTCAGAGCCCCCATACAG
CGAGACCCGTTACGAGGAAATCAAGAAGGAAGTGTCATCGTATATTAAGAAAATCGGTTATAATCCGGCCGCTGTTGCTT
TTGTGCCCATTTCGGGTTGGCACGGTGATAACATGTTGGAAGCTTCCAGCAACATGCCCTGGTTCAAGGGATGGAAAATT
GAACGCAAGGAGGGCAACGCTGAAGGTAAGACTCTCATCGATGCCTTGGATGCCATCTTGCCGCCATCGCGCCCAACCGA
GAAACCCCTTCGTCTACCCTTGCAGGATGTATATAAAATTGGCGGTATCGGCACAGTACCCGTTGGTCGTGTAGAAACTG
GTATTTTGAAACCAGGCTGTATGGTGGTATTCGCTCCCGCCAACATCACCACTGAGGTGAAATCTGTAGAAATGCACCAT
GAAGCTCTTACCGAGGCTGTGCCCGGTGACAATGTCGGCTTTAACGTCAAGAACATTTCTGTTAAGGAATTGCGTCGTGG
CTATGTGGCTGGTGACTCGAAAAACAACCCGCCCAAGGGTGCTGCCGATTTTACCGCTCAAGTTATTGTGTTGAATCATC
CAGGTCAAAT
>Seq153 [organism=Ornithoica turdi] [clone=K14N] [country=Czech Republic] elongation factor-1 alpha, partial sequence
GATGATTTAAAACAATAACTTGAGCGGTAAAGTCGGCAGCACCCTTGGGTGGATTATTTTTGGAATCACCAGCTACATAG
CCACGACGCAATTCTTTTACCGAGACGTTCTTAACGTTGAAACCCACATTGTCACCAGGCACGGCTTCAGTCAGTGCTTC
GTGGTGCATTTCTACAGATTTTACTTCAGTGGTGATGTTGGCGGGAGCGAAAACCACCACACAGCCTGGCTTCAAGACAC
CAGTTTCCACACGACCCACGGGTACTGTACCAATGCCACCAATTTTGTATACATCTTGCAAAGGTAAACGCAAGGGCTTC
TCGGTGGGGCGAGTTGGAGGCAGAATGGCATCCAGAGCGTCAATGAGAGTTTTACCTTCAGCATTACCTTCCTTACGTTC
AATCTTCCAGCCTTTGAACCAGGGCATGTTGCTAGAGGGTTCCAACATGTTATCACCATGCCAACCTGAGATTGGAACAA
AAGCCACAGCTGCCGGGTTGTAACCGATCTTTTTAATGTAAGAGGAGACTTCCTTTTTGATTTCCTCATAACGGGCCTCA
CTATAAGGCGGCTCTGAGGAGTCCATCTTGTTAACACCGACAATCAATTGTTTCACGCCCAAAGTGAATGCCAACAGTGC
GTGCTCGCGAGTCTGGCCGTTTTTAGAAATGCCAGCCTCGAATTCACCAGTACCAGCGGCCACTATCAACACTGCACAAT
CCGCCTGCGAAGTGCCCGTAATCATGTTCTTAATGAAATCTCTGTGGCCAGGAGCATCAATGATGGTCACATAATACTTG
GAAGTTTCAAACTTCCACAAAGCGATATCAATTGTGATAC
>Seq154 [organism=Ornithoica turdi] [clone=K16N] [country=Czech Republic] elongation factor-1 alpha, partial sequence
ACATTGGCATTTGGCCTGGATGATTTAAAACAATAACTTGAGCGGTAAAGTCGGCAGCACCCTTGGGTGGATTGTTTTTG
GAATCACCAGCTACATAGCCACGACGCAATTCTTTTACCGAGACGTTCTTAACGTTGAAACCCACATTGTCACCAGGCAC
GGCTTCAGTCAGTGCTTCGTGGTGCATTTCTACAGATTTTACTTCAGTGGTGATGTTGGCGGGAGCGAAAACCACCACAC
AGCCTGGCTTCAAGACACCAGTTTCCACACGACCCACGGGTACTGTACCAATGCCACCAATTTTGTATACATCTTGCAAA
GGTAAACGCAAGGGCTTCTCGGTGGGGCGAGTTGGAGGCAGAATGGCATCCAGAGCGTCAATGAGAGTTTTACCTTCAGC
ATTACCTTCCTTACGTTCAATCTTCCAGCCTTTGAACCAGGGCATGTTGCTAGAGGGTTCCAACATGTTATCACCATGCC
AACCTGAGATTGGAACAAAAGCCACAGCTGCCGGGTTGTAACCGATCTTTTTAATGTAAGAGGAGACTTCCTTTTTGATT
TCCTCATAACGGGCCTCACTATAAGGCGGCTCTGAGGAGTCCATCTTGTTAACACCGACAATCAATTGTTTCACGCCCAA
AGTGAATGCCAACAGTGCGTGCTCGCGAGTCTGGCCGTTTTTAGAAATGCCAGCCTCGAATTCACCAGTACCAGCGGCCA
CTATCAACACTGCACAATCCGCCTGCGAAGTGCCCGTAATCATGTTCTTAATGAAATCTCTGTGGCCAGGAGCATCAATG
ATGGTCACATAATACTTGGAAGTTTCAAACTTCCACAAAGCGATATCAATTGTGATACCACGTTCACGTTCTGCCT
>Seq155 [organism=Ornithoica turdi] [clone=K17N] [country=Czech Republic] elongation factor-1 alpha, partial sequence
TTGGCATTTGGCCTGGATGATTTAAAACAATAACTTGAGCGGTAAAGTCGGCAGCACCCTTGGGTGGATTGTTTTTGGAA
TCACCAGCTACATAGCCACGACGCAATTCTTTTACCGAGACGTTCTTAACGTTGAAACCCACATTGTCACCAGGCACGGC
TTCAGTCAGTGCTTCGTGGTGCATTTCTACAGATTTTACTTCAGTGGTGATGTTGGCGGGAGCGAAAACCACCACACAGC
CTGGCTTCAAGACACCAGTTTCCACACGACCCACGGGTACTGTACCAATGCCACCAATTTTGTATACATCTTGCAAAGGT
AAACGCAAGGGCTTCTCGGTGGGGCGAGTTGGAGGCAGAATGGCATCCAGAGCGTCAATGAGAGTTTTACCTTCAGCATT
ACCTTCCTTACGTTCAATCTTCCAGCCTTTGAACCAGGGCATGTTGCTAGAGGGTTCCAACATGTTATCACCATGCCAAC
CTGAGATTGGAACAAAAGCCACAGCTGCCGGGTTGTAACCGATCTTTTTAATGTAAGAGGAGACTTCCTTTTTGATTTCC
TCATAACGGGCCTCACTATAAGGCGGCTCTGAGGAGTCCATCTTGTTAACACCGACAATCAATTGTTTCACGCCCAAAGT
GAATGCCAACAGTGCGTGCTCGCGAGTCTGGCCGTTTTTAGAAATGCCAGCCTCGAATTCACCAGTACCAGCGGCCACTA
TCAACACTGCACAATCCGCCTGCGAAGTGCCCGTAATCATGTTCTTAATGAAATCTCTGTGGCCAGGAGCATCAATGATG
GTCACATAATACTTGGAAGTTTCAAACTTCCACAAAGCGATATCAATTGTGATACCACGTTCACGTTCTGCCT
>Seq156 [organism=Ornithoica turdi] [clone=K15N] [country=Czech Republic] elongation factor-1 alpha, partial sequence
AGGCAGAACGTGAACGTGGTATCACAATTGATATCGCTTTGTGGAAGTTTGAAACTTCCAAGTATTATGTGACCATCATT
GATGCTCCTGGCCACAGAGATTTCATTAAGAACATGATTACGGGCACTTCGCAGGCGGATTGTGCAGTGTTGATAGTGGC
CGCTGGTACTGGTGAATTCGAGGCTGGCATTTCTAAAAACGGCCAGACTCGCGAGCACGCACTGTTGGCATTCACTTTGG
GCGTGAAACAATTGATTGTCGGTGTTAACAAGATGGACTCCTCAGAGCCGCCTTATAGTGAGGCCCGTTATGAGGAAATC
AAAAAGGAAGTCTCCTCTTACATTAAAAAGATCGGTTACAACCCGGCAGCTGTGGCTTTTGTTCCAATCTCAGGTTGGCA
TGGTGATAACATGTTGGAACCCTCTAGCAACATGCCCTGGTTCAAAGGCTGGAAGATTGAACGTAAGGAAGGTAATGCTG
AAGGTAAAACTCTCATTGACGCTCTGGATGCCATTCTGCCTCCAACTCGCCCCACCGAGAAGCCCTTGCGTTTACCTTTG
CAAGATGTATACAAAATTGGTGGCATTGGTACAGTACCCGTGGGTCGTGTGGAAACTGGTGTCTTGAAGCCAGGCTGTGT
GGTGGTTTTCGCTCCCGCCAACATCACCACTGAAGTAAAATCTGTAGAAATGCACCACGAAGCACTGACTGAAGCCGTGC
CTGGTGACAATGTGGGTTTCAACGTTAAGAACGTCTCGGTAAAAGAATTGCGTCGTGGCTATGTAGCTGGTGATTCCAAA
AACAATCCACCCAAGGGTGCTGCCGACTTTACCGCTCAAGTTATTGTTTTA
>Seq157 [organism=Ornithoica turdi] [clone=OT2] [country=Czech Republic] elongation factor-1 alpha, partial sequence
AAACGGCCAGACTCGCGAGCACGCACTGTTGGCATTCACTTTGGGCGTGAAACAATTGATTGTCGGTGTTAACAAGATGG
ACTCCTCAGAGCCGCCTTATAGTGAGGCCCGTTATGAGGAAATCAAAAAGGAAGTCTCCTCTTACATTAAAAAGATCGGT
TACAACCCGGCAGCTGTGGCTTTTGTTCCAATCTCAGGTTGGCATGGTGATAACATGTTGGAACCCTCTAGCAACATGCC
CTGGTTCAAAGGCTGGAAGATTGAACGTAAGGAAGGTAATGCTGAAGGTAAAACTCTCATTGACGCTCTGGATGCCATTC
TGCCTCC
>Seq158 [organism=Nycteribia kolenatii] [clone=NK] [country=Czech Republic] elongation factor-1 alpha, partial sequence
CCAAGTATTATGTGACCATTATTGATGCCCCCGGCCATAGAGATTTCATCAAGAACATGATTACCGGAACTTCGCAAGCC
GATTGCGCTGTATTGATTGTAGCTGCTGGTACTGGTGAATTCGAAGCTGGCATTTCGAAGAACGGTCAGACACGTGAGCA
TGCTTTGCTTGCCTTCACTTTGGGTGTCAAACAACTGATTGTTGGCGTTAATAAGATGGATTCATCTGAACCACCATATA
GCGAGAGTCGTTATGAGGAAATCAAGAAGGAAGTATCCTCATACATTAAGAAGATTGGTTACAATCCAGCTGCAGTCGCC
TTCGTACCGATATCTGGCTGGCATGGTGATAATATGTTGGAACCATCCAACAACATGCCCTGGTTTAAGGGATGGAAAAT
CGAACGTAAGGAGGGTAATGCTGAAGGTAAGACTTTGATTGATGCCTTGGATGCTATTCTACCACCAAGTCGTCCCACCG
AA
>Seq159 [organism=Hippobosca equina] [clone=HE1] [country=Slovakia] elongation factor-1 alpha, partial sequence
TGAGCGGTGAAATCGGCAGCGCCTCTGGGTGGATTGTTTTTCGAGTCACCAGCTACATAACCACGACGCAACTCCTTAAC
GGAAAGACTTTTAACATTGAAGCCGACGTTATCACCAGGTACAGCTTCAGTAAGAGCTTCATGGTGCATTTCAATCGATT
TAACTTCAGTGGTAATGTTGGCCGGAGCAAACATTACCACGCAACCCGGTTTCAAAACGCCAGTTTCTACACGACCAACG
GGTACGGTACCAATTCCACTAATCTTGTAAACATCCTGCAAAGGTAAACGCAACGGCTTCTCAGTTGGGCGAGTTGGTGG
CAAAATAGCATCCAATGCATCAAGGAGAGTTTTTCCTTCGGCATTACCCTCTTTGCGTTCGATCTTCCATCCCTTAAACC
ATGGCATATTAGAAGACGGTTCTAACATATTATCACCATGCCAACCGGAAATAGGTACAAAGGCAACAGCTGCTGGATTG
TAGCCAATCTTTTTAATATACGAAGAGACTTCCTTCTTGATTTCTTCATAACGATTTTCACTGTATGGCGGCTCCGATGA
GTCAATTTTATTGACACCAACAATCAATTGTTTAACACCCAAAGTGAAGGCCAATAAAGCATGTTCACGAGTTTGGCCAT
TCTTAGATATACCAGCCTCGAACTCACCAGTACCTGCAGCTACAATCAACACAGCACAATCAGCTTGCGAGGTACCCGTA
ATCATGTTCTTAATGAAATCTCTGTGACCGGGAGCATCAATAATAGTCACATAGTATTTCGAAGTCTCAA
>Seq160 [organism=Pseudolynchia sp.] [clone=TB4] [country=South Africa] elongation factor-1 alpha, partial sequence
GGTACTGTACCGATACCACCAATTTTATAAACATCTTGCAATGGCAAACGTAATGGTTTCTCGGTAGGTCGGCTTGGTGG
TAAAATAGCATCCAATGCATCAATAAGAGTTTTACCTTCAGCATTACCTTCTTTACGTTCAATTTTCCACCCTTTGAACC
ATGGCATGTTGGATGATGGTTCCAACATGTTGTCACCATGCCAACCGGAAATAGGAACGAAAGCAACAGCAGCTGGATTA
TAACCAATTTTTTTAATATAAGATGACACTTCCTTCTTAATTTCTTCATAACGGGTTTCGCTGTATGGTGGCTCAGAAGA
ATCCATTTTATTCACACCAACTATTAATTGTTTTACACCCAAGGTAAAAGCTAACAAGGCATGTTCACGGGTTTGGCCGT
TCTTGGAAATACCTGCCTC
>Seq161 [organism=Ornithomya biloba] [clone=OB] [country=Czech Republic] 16S ribosomal RNA gene, partial sequence
GAATTTAAAAGTCGAACAGACTTAAACTTTAAGCTTCTACACCTAAATTAATTTCTTAATCCAACATCGAGGTCGCAATC
CTTTTTATCGATAAGAACTCTTTAAAAAAATTACGCTGTTATCCCTAAAGTAACTTATTCTCTTAATCAATAATATAAGA
TCAACTATTCATAAATAAATGTAATAAATAATTAAAAGTTTATTAAATTTTAATATCACCCCAATAAAATATTACTATTA
ATAACTAATATAAATTTCTAAATAATAAATATTAACTTAATATAAAGATTTATAGGGTCTTCTCGTCTTTTAATTAAATT
TTAGCTTTTTAACTAAAAAATAAATTTCTAATTTAAATTTATATGAAACAGTTATTATTTCGTCCAACCATTCATTCCAG
TCTTCAATTAAAAAACTAATGATTATGCTACCTTTGCACAGTCAAAATACTGCGGCCATTTAATTTATCAGTGGGCAGGT
CAAACTTTATAAATAAATCAAAAAGAGATGT
>Seq162 [organism=Crataerina pallida] [clone=CPA] [country=Czech Republic] 16S ribosomal RNA gene, partial sequence
GAATTTAAAAGTCGAACAGACTTAAATTTTAAGCTTCTACACCTAAATATATTTCTTAATCCAACATCGAGGTCGCAATC
TTTTTTATCGATAAGAACTCTTCAAAAAAATTACGCTGTTATCCCTAAAGTAACTTATTCTATTAATTAATAATATTAGA
TCAATTAACCATAAATCAATGTAATAAAAATTAAAAGTTTATTAAATTTTAATATCACCCCAATAAAATATTTTTACTAA
TAAATAATAAAAAATTCTAAATATTACTTATTAATTTAATATAAAGATTTATAGGGTCTTCTCGTCTTTTAATTTAATCT
TAGCTTTTTAACTAAAAAATAAATTTCTAATCTAAATTCATATGAGACAGTCATTATTTCGTCCAACCATTCATTCCAGC
CTTCAATTAAAAAACTAATGATTATGCTACCTTTGCACAGTCAAAATACTGCGGCCATTCAATTAATCAGTGGGCAGGTT
AAACTTTATAAATAACTCAAAAAGAGATGT
>Seq163 [organism=Crataerina pallida] [clone=CPB] [country=Czech Republic] 16S ribosomal RNA gene, partial sequence
GAATTTAAAAGTCGAACAGACTTAAATTTTAAGCTTCTACACCTAAATATATTTCTTAATCCAACATCGAGGTCGCAATC
TTTTTTATCGATATGAACTCTTCAAAAAAATTACGCTGTTATCCCTAAAGTAACTTATTCTATTAATTAATAATATTAGA
TCAATTAATCATAAATTAATGTAATAAATAATTAAAAGTTTATTAAATTTTAATATCACCCCAATAAAATATTTTTATTA
ATAAATAACATAAATTTCTAAATATTATTCATCAACTTAATATAAAGATTTATAGGGTCTTCTTGTCTTTTAATTAAATC
TTAGCTTTTTAACTAAAAAATAAATTTCTAATCTAAATTTATATGAAACAGTCATTATTTCGTCCAACCATTCATTCCAG
CCTTCAATTAAAAAACTAATGATTATGCTACCTTTGCACAGTCAAAATACTGCGGCCATTCAATTAATCAGTGGGCAGGT
CAAACTTTATAAATAACTCAAAAAGAGATGT
>Seq164 [organism=Crataerina melbae] [clone=CM] [country=France] 16S ribosomal RNA gene, partial sequence
GAATTTAAAAGTCGAACAGACTTAAATTTTAAGCTTCTACACCTAAATATATTTCTTAATCCAACATCGAGGTCGCAATC
TTTTTTATCGATATGAACTCTTCAAAAAAATTACGCTGTTATCCCTAAAGTAACTTATTCTATTAATTAATAATATTAGA
TCAATTAATCATAAATTAATGTAATAAATAATTAAAAGTTTATTAAATTTTAATATCACCCCAATAAAATATTTTTATTA
ATAAATAACATAAATTTCTAAATATTATTCATCAACTTAATATAAAGATTTATAGGGTCTTCTCGTCTTTTAATTAAATC
TTAGCTTTTTAACTAAAAAATAAATTTCTAATCTAAATTTATATGAAACAGTCATTATTTCGTCCAACCATTCATTCCAG
CCTTCAATTAAAAAACTAATGATTATGCTACCTTTGCACAGTCAAAATACTGCGGCCATTCAATTAATCAGCGGGCAGGT
CAAACTTTATAAATAACTCAAAAAGAGATGT
>Seq165 [organism=Ornithomya avicularia [clone=Z3] [country=South Africa] 16S ribosomal RNA gene, partial sequence
GAATTTAAAAGTCGAACAGACTTAAAATTTAAGCTTCTACACCTAAATATATTTCTTAATCCAACATCGAGGTCGCAATC
TTTTTTATCGATATGAACTCTTCAAAAAAATTACGCTGTTATCCCTAAAGTAACTTATTCTACTAATCAATAATAATGGA
TCAACTAATCATAAATTAATGTAATAATAAATTAAAAGTTTATTAAATTTTAATATCACCCCAATAAAATACTATTGCTA
ATAATTAATTTAATTTACTAAATAATAAATATTAACTTAATATAAAGATTTATAGGGTCTTCTCGTCTTTTAATTAAATT
TTAGCTTTTTAACTAAAATATAAATTTCTAATTTAAATTTATATGAAACAGTCATTATTTCGTCCAACCATTCATTCCAG
CCTTCAATTAAAAAACTAATGATTATGCTACCTTTGCACAGTCAAAATACTGCGGCCATTTAATTAATCAGTGGGCAGGT
TAAACTTTATAAATAACTCAAAAAGAGATGT
>Seq166 [organism=Ornithomya avicularia [clone=Z2] [country=South Africa] 16S ribosomal RNA gene, partial sequence
ATTTAAGCTTCTACACCTAAATATATTTCTTAATCCAACATCGAGGTCGCAATCTTTTTTATCGATATGAACTCTTCAAA
AAAATTACGCTGTTATCCCTAAAGTAACTTATTCTGCTAATCAATAATAATGGATCAACTAATCATAAATTAATGTAATA
ATAAATTAAAAGTTTATTAAATTTTAATATCACCCCAATAAAATACTATTGCTAATAATTAATTTAATTTACTAAATAAT
AAATATTAACTTAATATAAAGATTTATAGGGTCTTCTCGTCTTTTAATTAAATTTTAGCTTTTTAACTAAAATATAAATT
TCTAATTTAAATTTATATGAAACAGTCATTATTTCGTCCAACCATTCATTCCAGCCTTCAATTAAAAAACTAATGATTAT
GCTACCTTTGCACAGTCAAAATACTGCGGCCATTTAATTAATCAGTGGGCAGGTTAAACTTTATAAATAACTCAAAAAGA
GATGT
>Seq167 [organism=Ornithomya avicularia] [clone=OA] [country=Czech Republic] 16S ribosomal RNA gene, partial sequence
GAATTTAAAAGTCGAACAGACTTAAAATTTAAGCTTCTACACCTAAATATATTTCTTAATCCAACATCGAGGTCGCAATC
TTTTTTATCGATATGAACTCTTCAAAAAAATTACGCTGTTATCCCTAAAGTAACTTATTCTACTAATCAATAATAATGGA
TCAACTAATCATAAATTAATGTAATAATTAATTAAAAGTTCATTAAATTTTAATATCACCCCAATAAAATACCATTACTA
ATAATTAATTTAATTTACTAAATAATAAATATTAACATAATATAAAGATTTATAGGGTCTTCTCGTCTTTTAATTAAATT
TTAGCTTTTTAACTAAAATATAAATTTCTAATTTAAATTTATATGAAACAGTCATTATTTCGTCCAACCATTCATTCCAG
CCTTCAATTAAAAAACTAATGATTATGCTACCTTTGCACAGTCAAAATACTGCGGCCATTTAATTAATCAGTGGGCAGGT
TAAACTTTATAAATAACTCAAAAAGAGATGT
>Seq168 [organism=Ornithomya avicularia [clone=CC2] [country=South Africa] 16S ribosomal RNA gene, partial sequence
CTTCTACACCTAAATATATTTCTTAATCCAACATCGAGGTCGCAATCTTTTTTATCGATATGAACTCTTCAAAAAAATTA
CGCTGTTATCCCTAAAGTAACTTATTCTACTAATCAATAATAATGGATCAACTAATCATAAATTAATGTAATAATAAATT
AAAAGTTTATTAAATTTTAATATCACCCCAATAAAATACTATTGCTAATAATTAATTTAATTTACTAAATAATAAATATT
AACTTAATATAAAGATTTATGGGGTCTTCTCGTCTTTTAATTAAATTTTAGCTTTTTAACTAAAATATAAATTTCGAATT
TAAATTTATATGAAACAGACATTATTTC
>Seq169 [organism=Ornithoica sp. 1] [clone=P16] [country=South Africa] 16S ribosomal RNA gene, partial sequence
GAATTTAAAAGTCGAACAGACTTAAATATTAAATTTCTACACCTAATTTTATTCCTTAATCCAACATCGAGGTCGCAATC
TTTTTTATCGATATGAACTCTCCAAAAAAATTACGCTGTTATCCCTAAAGTAACTTATTCTATTAATCATTATTAATGGA
TCAACAAATCATTAATTAATGTAATTTTTTATAAAAGTTAATTAAATTTTAATATCACCCCAATAAAATATTATAATTTA
TATAAATAAAATACTTCTATAAAATTTATATAAAAAAAATATAAAGATTTATAGGGTCTTCTCGTCTTTTAATATTATTT
TAGCTTTTTTACTAAAAAATAAAATTCTATTATAAATTTAAATGAAACAGTCAATATTTCGTCCAACCATTCATTCCAGC
CTTCAATTAAAAGACTAATGATTATGCTACCTTTGCACAGTCAATATACTGCGGCCATTTAATTAATCAGTGGGCAGGTC
AAACTTTATAAATTCCTCAAAAAGAGATGT
>Seq170 [organism=Ornithoica turdi] [clone=OT2] [country=Czech Republic] 16S ribosomal RNA gene, partial sequence
GAATTTAAAAGTCGAACAGACTTAAACATTAAATTTCTACACCCAATTTTATTCCTTAATCCAACATCGAGGTCGCAATC
TTTTTTATCGATATGAACTCTCCAAAAAAATTACGCTGTTATCCCTAAAGTAACTTATTCTATTAATCATTATTAATGGA
TCAATAAATCATAAATTAATGTAATTTTTAAATAAAAGTTCATTAAATTTTAATATCACCCCAATAAAATATTATAATTT
ATATAAATAAAATAAATCTATAAAACTTATATAAATTAAATATAAAGATTTATAGGGTCTTCTCGTCTTTTAATATTATT
TTAGCTTTTTTACTAAAAAATAAAATTCTATTATAAATTTAAATGAAACAGTTAATATTTCGTCCAACCATTCATTCCAG
CCTTCAATTAAAAGACTAATGATTATGCTACCTTTGCACAGTCAATATACTGCGGCCATTTAATTAATCAGTGGGCAGGT
TAAACTTTATAAATWMCTCAAAAAGAGATGT
>Seq171 [organism=Icosta sp. 2] [clone=L3] [country=South Africa] 16S ribosomal RNA gene, partial sequence
GAAATTAAAAGTCGAACAGACTTAATTTTTTAAACTTCTGCACCTAAAATTTTTCTTAATCCAACATCGAGGTCGCAATC
TTTTTTATCAATATGAACTCTCCAAAAAAATTACGCTGTTATCCCTAAAGTAACTTATTCTTTTAATCCATAAAACAAGA
TCATTAAATTCAATAATTTTTGTTAATTATAATTAAAAGTTTATTAAATTTTAATATCACCCCAATAAAATATATAATAA
ATATATATTAATTAATTTCTAATAAATATATAATTAATAAATATTAAGATTTATAGGGTCTTCTCGTCTTTTAATATTAT
TTTAGCTTTTTTACTAAAAAATAAATTTCTATATTAATTTTACATGAAACAGTCAATATTTCGTCCAACCATTCATTCCA
GCCTTCAATTAAAAGACTAATTATTATGCTACCTTTGCACAGTCAAAATACTGCGGCTATTTAATTATTCATTGAGCAGG
TTAAACTTTATATAAATATTCAAAAAGAAAT
>Seq172 [organism=Icosta sp. 2] [clone=L1] [country=South Africa] 16S ribosomal RNA gene, partial sequence
GAAATTAAAAGTCGAACAGACTTAATTTTTTAAACTTCTGCACCTAAAATTTTTCTTAATCCAACATCGAGGTCGCAATC
TTTTTTATCAATATGAACTCTCCAAAAAAATTACGCTGTTATCCCTAAAGTAACTTATTCTTTTAATCCATAAAACAAGA
TCATTAAATTCAATAATTTTTGTTAATTATAATTAAAAGTTCATTAAATTTTAATATCACCCCAATAAAATATATAATAA
ATATATATTAATTAATTTCTAATAAATATATAATTAATAAATATTAAGATTTATAGGGTCTTCTCGTCTTTTAATATTAT
TTTAGCTTTTTTACTAAAAAATAAATTTCTATATTAATTTTACATGAAACAGTCAATATTTCGTCCAACCATTCATTCCA
GCCTTCAATTAAAAGACTAATTATTATGCTACCTTTGCACAGTCAAAATACTGCGGCTATTTAATTATTCATTGAGCAGG
TTAAACTTTATATAAATATTCAAAAAGAAAT
>Seq173 [organism=Icosta sp. 2] [clone=CF2] [country=South Africa] 16S ribosomal RNA gene, partial sequence
GAAATTAAAAGTCGAACAGACTTAATTTTTTAAACTTCTGCACCTAAAATTTTTCTTAATCCAACATCGAGGTCGCAATC
TTTTTTATCAATATGAACTCTCCAAAAAAATTACGCTGTTATCCCTAAAGTAACTTATTCTTTTAATCCATAAAACAGGA
TCATTAAATTCAATAATTTTTGTTAATTATAATTAAAAGTTCATTAAATTTTAATATCACCCCAATAAAATATATAATAA
ATATATATTAATTAATTTCTAATAAATATATAATTAATAAATATTAAGATTTATAGGGTCTTCTCGTCTTTTAATATTAT
TTTAGCTTTTTTACTAAAAAATAAATTTCTATATTAATTTTACATGAAACAGTCAATATTTCGTCCAACCATTCATTCCA
GCCTTCAATTAAAAGACTAATTATTATGCTACCTTTGCACAGTCAAAATACTGCGGCTATTTAATTATTCATTGAGCAGG
TTAAACTTTATATAAATATTCAAAAAGA
>Seq174 [organism=Icosta sp. 2] [clone=T4] [country=South Africa] 16S ribosomal RNA gene, partial sequence
GAAATTAAAAGTCGAACAGACTTAATTTTTTAAACTTCTGCACCTAAAATTTTTCTTAATCCAACATCGAGGTCGCAATC
TTTTTTATCAATATGAACTCTCCAAAAAAATTACGCTGTTATCCCTAAAGTAACTTATTCTTTTAATCCATAAAACAAGA
TCATTAAATTCAATAATTTTTGTTAATTATAATTAAAAGTTTATTAAATTTTAATATCACCCCAATAAAATATATAATAA
ATATATATTAATTAATTTCTAATAAATATATAATTAATAAATATTAAGATTTATAGGGTCTTCTCGTCTTTTAATATTAT
TTTAGCTTTTTTACTAAAAAATAAATTTCTATACTAATTTTACATGAAACAGTCAATATTTCGTCCAACCATTCATTCCA
GCCTTCAATTAAAAGACTAATTATTATGCTACCTTTGCACAGTCAAAATACTGCGGCTATTTAATTATTCATTGAGCAGG
TTAAACTTTATATAAATATTCAAAAAGAAATGT
>Seq175 [organism=Icosta sp. 2] [clone=P13] [country=South Africa] 16S ribosomal RNA gene, partial sequence
TTTTTAACTTCTGCACCTAAAATTTTTCTTAATCCAACATCGAGGTCGCAATCTTTTTTATCAATATGAACTCTCCAAAA
AAATTACGCTGTTATCCCTAAAGTAACTTATTCTTTTAATCCATAAAACAAGATCATTAAATTCAATAATTTTTGTTAAT
TATAATTAAAAGTTTATTAAATTTTAATATCACCCCAATAAAATATATAATAAATATATATTAATTAATTTCTAATAAAT
ATATAATTAATAAATATTAAGATTTATAGGGTCTTCTCGTCTTTTAATATTATTTTAGCTTTTTTACTAAAAAATAAATT
TCTATACTAATTTTACATGAAACAGTCAATATTTCGTCCAACCATTCATTCCAGCCTTCAATTAAAAGACTAATTATTAT
GCTACCTTTGCACAGTCAAAATACTGCGGCTATTTAATTATTCATTGAGCAGGTTAAACTTTATATAAATATTCAAAAAG
AA
>Seq176 [organism=Icosta sp. 2] [clone=P5] [country= South Africa] 16S ribosomal RNA gene, partial sequence
ACCTAAATTTTTCTTAATCCAACATCGAGTCGCAATCTTTTTTATCAATATGAACTCTCCAAAAAAATTACGCTGTTATC
CCTAAAGTAACTTATTCTTTTAATCCATAAAACAAGATCATTAAATTCAATAATTTTTGTTAATTATAATTAAAAGTTCA
TTAAATTTTAATATCACCCCAATAAAATATATAATAAATATATATTAATTAATTTCTAATAAATATATAATTAATAAATA
TTAAGATTTATAGGGTCTTCTCGTCTTTTAATATTATTTTAGCTTTTTTACTAAAAAATAAATTTCTATATTAATTTTAC
ATGAAACAGTCAATATTTCGTCCAACCATTCATTCCAGCCTTCAATTAAAAGACTAATTATTATGCTACCTTTGCACAGT
CAAAATACTGCGGCTATTTAATTATTCATTGAGCAGGTTAAACTTTATATAA
>Seq177 [organism=Icosta sp. 4 [clone=WAN [country=Papua New Guinea] 16S ribosomal RNA gene, partial sequence
GAATTTAAAAGTCGAACAGACTTAATTTTTAAACTTCTGCACCTAAAATTTTTCTTAATCCAACATCGAGGTCGCAATCT
TTTTTATCAATATGAACTCTCCAAAAAAATTACGCTGTTATCCCTAAAGTAACTTATTCTTTTAATCCATAATACAGGAT
CAAATATTCAATAATTATTGTTATTATTATTTAAAAGTTTATTAAATTTTAATATCACCCCAATAAAATAATATATAAAT
ATAAATTAATTAATTTCTAATAAATAAATATTTAATAAATATAAAGATTTATAGGGTCTTCTCGTCTTTTAAACTTATTT
TAGCTTTTTTACTAAAAAATAAATTTCTATAATAAATTTATATGAAACAGTCAATATTTCGTCCAACCATTCATTCTAGC
CTTCAATTAAAAGACTAATTATTATGCTACCTTTGCACAGTCAAAATACTGCGGCCATTTAAAATTTCATAGGGCAGGTT
AAACTTTATATTAATTTTCAAAAAGAGATGT
>Seq178 [organism=Icosta sp. 1] [clone=G9] [country=16SSouth Africa]  ribosomal RNA gene, partial sequence
TTTTAACTTCTGCACCTAAATTTTTCTTAATCCAACATCGAGGTCGCAATCTTTTTTATCAATATGAACTCTCCAAAAAA
ATTACGCTGTTATCCCTAAAGTAACTTATTCTATTAATCTATATTATAGGATCAAATAATCAATAATTATTGTTTATTTA
ATTAAAAGTTTATTAAATTTTAATATCACCCCAATAAAATATTATATAAATATTTATTAATTAAAATCTAATAAATAAAT
AATTATTAAATATAAAGATTTATAGGGTCTTCTCGTCTTTTAATCTTATTTTAGCTTTTTTACTAAAAAATAAAATTCTA
TTATAAATTCATATGAAACAGTTAATATTTCGTCCAACCATTCATTCCAGCCTTCAATTAAAAGACTAATTATTATGCTA
CCTTTGCACAGTCAAAATACTGCGGCCATTTAAAATTCATAGGGCAGGTTAAACTTTATATATATAT
>Seq179 [organism=Icosta sp. 1] [clone=G1] [country=South Africa] 16S ribosomal RNA gene, partial sequence
TTTTAACTTCTGCACCTAAATTTTTCTTAATCCAACATCGAGGTCGCAATCTTTTTTATCAATATGAACTCTCCAAAAAA
ATTACGCTGTTATCCCTAAAGTAACTTATTCTATTAATCTATATTATAGGATCAAATAATCAATAATTATTGTTTATTTA
ATTAAAAGTTTATTAAATTTTAATATCACCCCAATAAAATATTATATAAATATTTATTAATTAAAATCTAATAAATAAAT
AATTATTAAATATAAAGATTTATAGGGTCTTCTCGTCTTTTAATCTTATTTTAGCTTTTTTACTAAAAAATAAAATTCTA
TTATAAATTCATATGAAACAGTTAATATTTCGTCCAACCATTCATTCCAGCCTTCAATTAAAAGACTAATTATTATGCTA
CCTTTGCACAGTCAAAATACTGCGGCCATTTAAAATTCATAGGGCAGGTTAAACTTTATATATATAT
>Seq180 [organism=Pseudolynchia sp.] [clone=F5] [country=South Africa] 16S ribosomal RNA gene, partial sequence
GAATTTAAAAGTCGAACAGACTTAATAATTAAACTTCTGCACCTAATATTTTTCTTAATCCAACATCGAGGTCGCAATCT
TTTTTATCAATATGAACTCTCCAAAAAAATTACGCTGTTATCCCTAAAGTAACTTATTCTATTAATCCATAAAATAGGAT
CATTTAATCATTAATTAATGTTAATTTTAATTAAAAGTTAATTAAATTTTAATATCACCCCAATAAAATAATTAATTAAC
TATATTTTAATTAATATCTAATTAAAATATAATCATTAAATATAAAGATTTATAGGGTCTTCTCGTCTTTTAATATTATT
TTAGCTTTTTTACTAAAAAATAAAATTCTATAATAAATTTATATGAAACAGTTAATATTTCGTCCAACCATTCATTCCAG
CCTTCAATTAAAAGACTAATTATTATGCTACCTTTGCACAGTCAATATACTGCGGCCATTTAATACTCATAGGGCAGG
>Seq181 [organism=Pseudolynchia sp.] [clone=P24] [country=South Africa] 16S ribosomal RNA gene, partial sequence
AATAATTAAACTTCTGCACCTAATATTTTTCTTAATCCAACATCGAGGTCGCAACCTTTTTTATCAATATGAACTCTCCA
AAAAAATTACGCTGTTATCCCTAAAGTAACTTATTCTATTAATCCATAAAATAGGATCATTTAATCATTAATTAATGTTA
ATTTTAATTAAAAGTTAATTAAATTTTAATATCACCCCAATAAAATAATTAATTAACTACATTTTAATTAATATCTAATT
AAAATATAATCATTAAATATAAAGATTTATAGGGTCTTCTCGTCTTTTAATATTATTTTAGCTTTTTTACTAAAAAATAA
AATTCTATAATAAATTTATATGAAACAGTTAATATTTCGTCCAACCATTCATTCCAGCCTTCAATTAAAAGACTAATTAT
TATGCTACCTTTGCACAGTCAATATACTGCGGCCATTTAATACTCATAGGGCAG
>Seq182 [organism=Pseudolynchia sp.] [clone=S1] [country=South Africa] 16S ribosomal RNA gene, partial sequence
GAATTTAAAAGTCGAACAGACTTAATAATTAAACTTCTGCACCTAATATTTTTCTTAATCCAACATCGAGGTCGCAACCT
TTTTTATCAATATGAACTCTCCAAAAAAATTACGCTGTTATCCCTAAAGTAACTTATTCTATTAATCCATAAAATAGGAT
CATTTAATCATTAATTAATGTTAATTTTAATTAAAAGTTAATTAAATTTTAATATCACCCCAATAAAATAATTAATTAAC
TATATTTTAATTAATATCTAATTAAAATATAGTCATTAAATATAAAGATTTATAGGGTCTTCTCGTCTTTTAATATTATT
TTAGCTTTTTTACTAAAAAATAAAATTCTATAATAAATTTATATGAAACAGTTAATATTTCGTCCAACCATTCATTCCAG
CCTTCAATTAAAAGACTAATTATTATGCTACCTTTGCACAGTCAATATACTGCGGCCATTTAATATTCATAGGGCAGGCT
AAACTTTATATAATACTCAAAAAGAGATGT
>Seq183 [organism=Pseudolynchia sp.] [clone=C2] [country=South Africa] 16S ribosomal RNA gene, partial sequence
GAATTTAAAAGTCGAACAGACTTAATAATTAAACTTCTGCACCTAATATTTTTCTTAATCCAACATCGAGGTCGCAACCT
TTTTTATCAATATGAACTCTCCAAAAAAATTACGCTGTTATCCCTAAAGTAACTTATTCTATTAATCCATAAAATAGGAT
CATTTAATCATTAATTAATGTTAATTTTAATTAAAAGTTAATTAAATTTTAATATCACCCCAATAAAATAATTAATTAAC
TATATTTTAATTAATATCTAATTAAAATATAGTCATTAAATATAAAGATTTATAGGGTCTTCTCGTCTTTTAATATTATT
TTAGCTTTTTTACTAAAAAATAAAATTCTATAATAAATTTATATGAAACAGTTAATATTTCGTCCAACCATTCATTCCAG
CCTTCAATTAAAAGACTAATTATTATGCTACCTTTGCACAGTCAATATACTGCGGCCATTTAATATTCATAGGGCAGGCT
AAACTTTATATAATACTCAAAAAGAGATGT
>Seq184 [organism=Pseudolynchia sp.] [clone=U2] [country=South Africa] 16S ribosomal RNA gene, partial sequence
GAATTTAAAAGTCGAACAGACTTAATAATTAAACTTCTGCACCTAATATTTTTCTTAATCCAACATCGAGGTCGCAACCT
TTTTTATCAATATGAACTCTCCAAAAAAATTACGCTGTTATCCCTAAAGTAACTTATTCTATTAATCCATAAAATAGGAT
CATTTAATCATTAATTAATGTTAATTTTAATTAAAAGTTAATTAAATTTTAATATCACCCCAATAAAATAATTAATTAAC
TATACTTTAATTAATATCTAATTAAAATATAATCATTAAATATAAAGATTTATAGGGTCTTCTCGTCTTTTAATATTATT
TTAGCTTTTTTACTAAAAAATAAAATTCTATAATAAATTTATATGAAACAGTTAATATTTCGTCCAACCATTCATTCCAG
CCTTCAATTAAAAGACTAATTATTATGCTACCTTTGCACAGTCAATATACTGCGGCCATTTAATATTCATAGGGCAGGCT
AAACTTTATATAATACTCAAAAAGAGATGT
>Seq185 [organism=Pseudolynchia sp.] [clone=C4] [country=South Africa] 16S ribosomal RNA gene, partial sequence
GAATTTAAAAGTCGAACAGACTTAATAATTAAACTTCTGCACCTAATATTTTTCTTAATCCAACATCGAGGTCGCAATCT
TTTTTATCAATATGAACTCTCCAAAAAAATTACGCTGTTATCCCTAAAGTAACTTATTCTATTAATCCATAAAATAGGAT
CATTCAATCATTAATTAATGTTAATTTTAATTAAAAGTTAATTAAATTTTAATATCACCCCAATAAAATAATTAATTAAC
TATATTTTAATTAATGTCTAATTAAAATATAATCATTAAATATAAAGATTTATAGGGTCTTCTCGTCTTTTAATATTATT
TTAGCTTTTTTACTAAAAAATAAAATTCTATAATAAATTTATATGAAACAGTTAATATTTCGTCCAACCATTCATTCCAG
CCTTCAATTAAAAGACTAATTATTATGCTACCTTTGCACAGTCAATATACTGCGGCCATTTAATATTCATAGGGCAGGTA
AACT
>Seq186 [organism=Pseudolynchia sp.] [clone=E1] [country=South Africa] 16S ribosomal RNA gene, partial sequence
GAATTTAAAAGTCGAACAGACTTAATAATTAAACTTCTGCACCTAATATTTTTCTTAATCCAACATCGAGGTCGCAACCT
TTTTTATCAATATGAACTCTCCAAAAAAATTACGCTGTTATCCCTAAAGTAACTTATTCTATTAATCCATAAAATAGGAT
CATTTAATCATTAATTAATGTTAATTTTAATTAAAAGTTAATTAAATTTTAATATCACCCCAATAAAATAATTAATTAAC
TATATTTTAATTAATATCTAATTAAAATATAATCATTAAATATAAAGATTTATAGGGTCTTCTCGTCTTTTAATATTATT
TTAGCTTTTTTACTAAAAAATAAAATTCTATAATAAATTTATATGAAACAGTTAATATTTCGTCCAACCATTCATTCCAG
CCTTCAATTAAAAGACTAATTATTATGCTACCTTTGCACAGTCAATATACTGCGGCCATTTAATATCATAGGGCAGG
>Seq187 [organism=Lipoptena fortisetosa] [clone=FH16] [country=Czech Republic] 16S ribosomal RNA gene, partial sequence
GAATCTAAAAGTCGAACAGACTTAGTTTTTAAGCTTCTACACCTAAATTTATTTCTTAATCCAACATCGAGGTCGCAATA
TTTTTTATCAATATGAACTCTCCAAAAAAATTACGCTGTTATCCCTAAAGTAACTTATTCTAATAATCAATATTATTGGA
TCAATAATTCATAAATTAATGTTTTTAATATTAAAAGTTAATTAAATTTTAATATCACCCCAATAAAATATTTAATTTAA
TAAATATAATTTAATTTCTAATATATAAAAATTAATTAAATATAAAGATTTATAGGGTCTTCTCGTCTTTTAATATTATT
TTAGCTTTTTTACTAAAAAATAAAATTCTAATATAAATAAATATGAAACAGTAAATATCTCGTCCAACCATTCATTCCAG
CCTTCAATTAAAAGACTAATGATTATGCTACCTTTGCACAGTTAATATACTGCGGCCATTTAATATATCAGTGGGCAGGT
TAAACTTTTTATTAATATACAAAAAGAGATGT
>Seq188 [organism=Lipoptena cervi] [clone=JE43] [country=Czech Republic] 16S ribosomal RNA gene, partial sequence
GAATTTAAAAGTCGAACAGACTTAATTTTTAAGCTTCTACACCTAAATTTATTTCTTAATCCAACATCGAGGTCGCAATA
TTTTTTATCAATATGAACTCTCCAAAAAAATTACGCTGTTATCCCTAAAGTAACTTATTCTAATAATCAATATTATTGGA
TCAATAATTCATAAATTAATGTTCAATAAAATTAAAAGTTAATTAAATTTTAATATCACCCCAATAAAATATTTAAATTA
AATTAAATAATTTAATTTCTAATTTATAAAAATTAATTAAAATATAAAGATTTATAGGGTCTTCTCGTCTTTTAATATTA
TTTTAGCTTTTTTACTAAAAAATAAAATTTTATCAAAAATTAATATGAAACAGTAAATATTTCGTCCAACCATTCATTCC
AGCCTTCAATTAAAAGACTAATGATTATGCTACCTTTGCACAGTTAATATACTGCGGCCATTTAATTTATCAGTGGGCAG
GTAAAC
>Seq189 [organism=Melophagus ovinus] [clone=MO] [country=Czech Republic] 16S ribosomal RNA gene, partial sequence
GAATTTAAAAGTCGAACAGACTTAAATTTTAAGCTTCTTCACCCAAATTTATTTCTTAATCCAACATCGAGGTCGCAATA
TTTTTTATCAATATGAACTCTCCAAAAAAATTACGCTGTTATCCCTAAAGTAACTTATTCTATTAATCAATATTAAAAGA
TCAAAAAATCATAAATTAATGTATAAATAAATAAAAGTTAATTAAATTTTAATATCACCCCAATAAAATATTTATATAAA
TAAATAAAATTTAATTTCTAATTTTTATAAACTCAGTAAATATAAAGATTTATAGGGTCTTCTCGTCTTTTAATAATATC
TTAGCTTTTTTACTAAAATATAAAATTTTATTATAATTTAATATGAAACAGTTAATATTTCGTCCAACCATTCATTCCAG
CCCTCAATTAAAAGACTAATGATTATGCTACCTTTGCACAGTCAAAATACTGCGGCCATTTAAAATTTTCAGTGGGCAGG
TTAAACTTTTTATTAAATTCAAAAAGAGATGT
>Seq190 [organism=Microlynchia galapagoensis] [clone=MG1] [country=Galapagos] 16S ribosomal RNA gene, partial sequence
GAATTTAAAAGTCGAACAGACTTAAAATTTTGAACTTCTGCACCCAAATTTATTTCTTAATCCAACATCGAGGTCGCAAT
CTTTTTTATCAATATGAACTCTCCAAAAAAATTACGCTGTTATCCCTAAAGTAACTTATTCTAATAATCTATATTATAAG
ATCATATATTCATAAATTAATGTTAGTAAAATTAAAAGTTTATTAAATTTTAACATCACCCCAATAAAATAATTATTTTA
ATCAAAATTATTTATATTCTAATAAATTTTAAATTAATAATTATTAAGATTTATAGGGTCTTCTCGTCTTTTAATAAAAT
TTAAGCTTTTTTACTTAAAAATAAAATTCTAATAATAATTTTAATGAAACAGTAAATATTTCGTCCAACCATTCATTCCA
GCCTTCAATTAAAAGACTAATTATTATGCTACCTTTGCACAGTCAATATACTGCGGCCATTTAAATTATCAGGGGGCAGG
TTAAACTTTTTATATTTTWCAAAAAGAGATGT
>Seq191 [organism=Ornithoica sp. 1] [clone=D2] [country=South Africa] 16S ribosomal RNA gene, partial sequence
GGCCGGCCCGCCGGGAATTCGATTGAACTCAGATCATGTAAGGATTTAAAAGTCGAACAGACTTAAATATTAAATTTCTA
CACCTAATTTTATTCCTTAATCCAACATCGAGGTCGCAATCTTTTTTATCGATATGAACTCTCCAAAAAAATTACGCTGT
TATCCCTAAAGTAACTTATTCTATTAATCATTATTAATGGATCAACAAATCATTAATTAATGTAATTTTTTATAAAAGTT
AATTAAATTTTAATATCACCCCAATAAAATATTATAATTTATATAAATAAAATACTTCTATAAAATTTATATAAAAAAAA
TATAAAGATTTATAGGGTCTTCTCGTCTTTTAATATTATTTTAGCTTTTTTACTAAAAAATAAAATTCTATTATAAATTT
AAATGAAACAGTCAATATTTCGTCCAACCATTCATTCCAGCCTTCAATTAAAAGACTAATGATTATGCTACCTTTGCACA
GTCAATATACTGCGGCCATTTAATTAATCAGTGGGCAGGTCAAACTTTATAAATTCCTCAAAAAGAGATGTTTTTGTTAA
ACAGGCG
>Seq192 [organism=Pseudolynchia sp.] [clone=C2] [country=South Africa] cytochrome oxidase subunit I, partial sequence
TTATTCAGATTACCCCGATGCCTATACAACATGAAATATTATCTCATCAATTGGGTCATCTATTTCATTTTTAGGAATTA
TTATATTTTTTATAATCATTTGAGAAAGAATTATTTCTAAACGTATAGTTATTTTCAATAATCATTTAAATTCATCAATT
GAATGACTACAAAATAACCCTCCAGCTGAACATTCATACTCTGAACTT
>Seq193 [organism=Pseudolynchia sp.] [clone=E1] [country=South Africa] cytochrome oxidase subunit I, partial sequence
CGACGTTATTCAGATTATCCCGATGCCTATACAACATGAAATATTATCTCATCAATTGGGTCATCTATTTCATTTTTAGG
AATTATTATATTTTTTATAATCATTTGAGAAAGAATTATTTCTAAACGTATAGTTATTTTCAATAATCATTTAAATTCAT
CAATTGAATGACTACAAAATAACCCTCCAGCTGAACATTCATACTCTGAACTT
>Seq194 [organism=Pseudolynchia sp.] [clone=F5] [country=South Africa] cytochrome oxidase subunit I, partial sequence
TTATTCAGATTATCCCGATGCCTATACAACATGAAATATTATCTCATCAATTGGGTCATCTATTTCATTTTTAGGAATTA
TTATATTTTTTATAATCATTTGAGAAAGAATTATTTCTAAACGTATAGTTATTTTCAATAATCATTTAAATTCATCAATT
GAATGACTACAAAATAACCCTCCAGCTGAACATTCATACTCTGAACTT
>Seq195 [organism=Pseudolynchia sp.] [clone=U2] [country=South Africa] cytochrome oxidase subunit I, partial sequence
GTTATTCAGATTATCCCGATGCCTATACAACATGAAATATTATCTCATCAATTGGGTCATCTATTTCATTTTTAGGAATT
ATTATATTTTTTATAATCATTTGAGAAAGAATTATTTCTAAACGTATAGTTATTTTCAATAATCATTTAAATTCATCAAT
TGAATGACTACAAAATAACCCTCCAGCTGAACATTCATACTCTGAACTT
>Seq196 [organism=Pseudolynchia sp.] [clone=P24] [country=South Africa] cytochrome oxidase subunit I, partial sequence
GACGTTATTCAGATTATCCCGATGCCTATACAACATGAAATATTATCTCATCAATTGGGTCATCTATTTCATTTTTAGGA
ATTATTATATTTTTTATAATCATTTGAGAAAGAATTATTTCTAAACGTATAGTTATTTTCAATAATCATTTAAATTCATC
AATTGAATGACTACAAAATAACCCTCCAGCTGAACATTCATACTCTGAACTT
>Seq197 [organism=Icosta sp. 2] [clone=C7] [country=South Africa] cytochrome oxidase subunit I, partial sequence
AGGTATTAAAATTTTTAGTTGATTAGCAACTCTTCATGGAACACAATTATCTTACTCACCTGCTATATTATGAACCCTTG
GTTTTATTTTTTTATTTACAGTAGGAGGTTTAACAGGAGTAATTTTAGCAAATTCATCAATTGATATTATTCTTCATGAT
ACCTATTATGTAGTAGCTCATTTCCATTATGTATTATCAATAGGAGCTGTATTTGCAATTATAGCTGGATTCATTCACTG
ATATCCTTTACTTTCTGGATTTACAATAAACAAATTATTATTAAAATCACAATTTATCATTATATTTATTGGTGTTAATT
TAACATTTTTCCCTCAACATTTTTTAGGATTAGCTGGTATACCTCGTCGATACTCAGATTACCCAGATGCTTATACTACT
TGAAATGTAATTTCATCTATTGGTTCTTCTATTTCATTATTAGGAATTATTATATTTTTTATTATTATTTGAGAAAGAAT
TATTTCTAAACGAATAGTTATTTTTAATAATCATTTAAATTCATCTATTGAATGATTACAAAATAACCCTCCGGCTGAAC
ACTCATATTCTGAATTA
>Seq198 [organism=Icosta sp. 2] [clone=L1] [country=South Africa] cytochrome oxidase subunit I, partial sequence
AGGTATTAAAATTTTTAGTTGATTAGCAACTCTTCATGGAACACAATTATCTTACTCACCTGCTATATTATGAACCCTTG
GGTTTATTTTTTTATTTACAGTAGGAGGTTTAACAGGAGTAATTTTAGCAAATTCATCAATTGATATTATTCTTCATGAT
ACCTATTATGTAGTAGCTCATTTCCATTATGTATTATCAATAGGAGCTGTATTTGCAATTATAGCTGGATTCATTCACTG
ATATCCTTTACTTTCTGGATTTACAATAAACAAATTTTTATTAAAATCACAATTTATCATTATATTTATTGGTGTTAATT
TAACATTTTTCCCTCAACATTTTTTAGGATTAGCTGGTATACCTCGTCGATACTCAGATTACCCAGATGCTTATACTACT
TGAAATGTAATTTCATCTATTGGTTCTTCTATTTCATTATTAGGAATTATTATATTTTTTATTATTATTTGAGAAAGAAT
TATTTCTAAACGAATAGTTATTTTTAATAATCATTTAAATTCATCTATTGAATGATTACAAAATAACCCTCCAGCTGAAC
ACTCATATTCTGAAT
>Seq199 [organism=Icosta sp. 2] [clone=L3] [country=South Africa] cytochrome oxidase subunit I, partial sequence
AGTTGATTAGCAACTCTTCATGGAACACAATTATCTTACTCACCTGCTATATTATGAACCCTTGGGTTTATTTTTTTATT
TACAGTAGGAGGTTTAACAGGAGTAATTTTAGCAAATTCATCAATTGATATTATTCTTCATGATACCTATTATGTAGTAG
CTCATTTCCATTATGTATTATCAATAGGAGCTGTATTTGCAATTATAGCTGGATTCATTCACTGATATCCTTTACTTTCT
GGATTTACAATAAACAAATTATTATTAAAATCACAATTTATCATTATATTTATTGGTGTTAATTTAACATTTTTCCCTCA
ACATTTTTTAGGATTAGCTGGTATACCTCGTCGATACTCAGATTACCCAGATGCTTATACTACTTGAAATGTAATTTCAT
CTATTGGTTCTTCTATTTCATTATTAGGAATTATTATATTTTTTATTATTATTTGAGAAAGAATTATTTCTAAACGAATA
GTTATTTTTAATAATCATTTAAATTCATCTATTGAATGATTACAAAATAACCCTCCGGCTGAACACTCATATTCTGAATT
A
>Seq200 [organism=Icosta sp. 2] [clone=CF2] [country=South Africa] cytochrome oxidase subunit I, partial sequence
AGGTTTAACAGGAGTAATTTTAGCAAATTCATCAATTGATATTATTCTTCATGATACCTATTATGTAGTAGCTCATTTCC
ATTATGTATTATCAATAGGAGCTGTATTTGCAATTATAGCTGGATTCATTCACTGATATCCTTTACTTTCTGGATTTACA
ATAAATAAATTATTATTAAAATCACAATTTATCATTATATTTATTGGTGTTAATTTAACATTTTTCCCTCAACATTTTTT
AGGATTAGCCGGTATACCTCGTCGATACTCAGATTACCCAGATGCTTATACTACTTGAAATGTAATTTCATCTATTGGTT
CTTCTATTTCATTATTAGGAATTATTATATTTTTTATTATTATTTGAGAAAGAATTATTTCTAAACGAATAGTTATTTTT
AATAATCATTTAAATTCATCTATTGAATGATTACAAAATAACCCTCCGGCTGAACACTCATATTCTGAATTA
>Seq201 [organism=Icosta sp. 2] [clone=P5] [country=South Africa] cytochrome oxidase subunit I, partial sequence
ATTTACAGTAGGAGGTTTAACAGGAGTAATTTTAGCAAATTCATCAATTGATATTATTCTTCATGATACCTATTATGTAG
TAGCTCATTTCCATTATGTATTATCAATAGGAGCTGTATTTGCAATTATAGCTGGATTCATTCACTGATATCCTTTACTT
TCTGGATTTACAATAAACAAATTATTATTAAAATCACAATTTATCATTATATTTATTGGTGTTAATTTAACATTTTTCCC
TCAACATTTTTTAGGATTAGCTGGTATACCTCGTCGATACTCAGATTACCCAGATGCTTATACTACTTGAAATGTAATTT
CATCTATTGGTTCTTCTATTTCATTATTAGGAATTATTATATTTTTTATTATTATTTGAGAAAGAATTATTTCTAAACGA
ATAGTTATTTTTAATAATCATTTAAATTCATCTATTGAATGATTACAAAATAACCCTCCGGCTGAACACTCATATTCTGA
ATTA
>Seq202 [organism=Icosta sp. 2] [clone=C6] [country=South Africa] cytochrome oxidase subunit I, partial sequence
ATTTCTAAACGAATAGTTATTTTTAATAATCATTTAAATTCATCTATTGAATGATTACAAAATAACCCTCCGGCTGAACA
TTCATATTCTGAATTACCTATATTAAATAATTTCTAATATGGCAGACTAGTGCAATGAATTTAAGCTTCATATATAAAGT
ATCACTTTTATTAGAAAATGGCAACATGATCAAATTTAAATTTACAAAATAGAGCATCACCTCTTATAGAACAATTAATT
TTTTTTCATGATCATTCATTATTAATTATTATTATAATTACAACCATAGTTGG
>Seq203 [organism=Icosta sp. 1] [clone=G1] [country=South Africa] cytochrome oxidase subunit I, partial sequence
GACGTTATTCAGATTACCCAGATGCATACACTACATGAAATGTAATTTCATCATTTGGCTCATCAATCTCATTTTTAGGA
ATTATTATATTTTTTGTAATTATTTGAGAAAGAATTATCTCAAAACGTTTAGTTATTTTTAATAATCATTTAAATTCATC
AATTGAATGATTACAAAATAACCCTCCTGCAGAACATTCATATTCAGAATTA
>Seq204 [organism=Icosta sp. 1] [clone=G9] [country=South Africa] cytochrome oxidase subunit I, partial sequence
GTTATTCAGATTACCCAGATGCATACACTACATGAAATGTAATTTCATCAATTGGCTCATCAATCTCATTTTTAGGAATT
ATTATATTTTTTGTAATTATTTGAGAAAGAATTATCTCAAAACGTTTAGTTATTTTTAATAATCATTTAAATTCATCAAT
TGAATGATTACAAAATAACCCTCCTGCAGAACATTCATATTCAGAATTA
>Seq205 [organism=Microlynchia galapagoensis] [clone=MGI1] [country=Galapagos] cytochrome oxidase subunit I, partial sequence
CAGTTGGAGGATTAACAGGAGTAATTTTAGCTAATTCTTCAATTGATATTATTCTTCATGATACATATTATGTAGTTGCT
CACTTTCATTATGTTTTATCTATAGGAGCTGTATTTGCTATTATAGCAGGATTTATTCATTGATTTCCTTTATTAACAGG
ATTTTCAATAAATAATTTATATTTAAAATCTCAATTTATAATTATATTTATTGGAGTAAATATAACATTTTTTCCTCAAC
ATTTTTTAGGATTAGCTGGTATACCTCGTCGTTACTCTGATTATCCAGATGCATATACAACATGAAATATTATTTCTTCA
ATTGGTTCATCAATTTCTTTTTTTGGTATTATTATATTTCTTTTTATTATTTGAGAAAGAATTATTTCTAAACGTTTAAT
TATATTTAATAATCAATTAAATTCATCAATTGAATGATTACAAAAATCTCCTCCTGCAGA
>Seq206 [organism=Ornithomya biloba] [clone=CV2] [country=South Africa] cytochrome oxidase subunit I, partial sequence
TATTCAGATTATCCTGATGCATATACATCTTGAAATATTATTTCTTCTATTGGATCAACAATTTCTTTACTTGGAATTTT
ATATTTTTTCTTTATTATTTGAGAAAGAATTATATCTAAACGATTAGTAATATTTTCAATTCAATTAAATTCTTCAATTG
AGTGGTTTCAAAAAACTCCCCCTGCAGAACACAGATATTCTGAGTTA
>Seq207 [organism=Ornithomya avicularia] [clone=Z2] [country=South Africa] cytochrome oxidase subunit I, partial sequence
CGTTATTCAGATTATCCTGATGCCTATACATCTTGAAATATTATTTCTTCAATTGGGTCTACAATTTCTTTTCTTGGGAT
TTTGTATTTCTTCTTTATTATTTGAGAAAGAATTATATCTCAACGATTAGTTATATTTCCAACTCAATTAAATTCTTCAA
TTGAATGATTCCAAAATACCCCTCCTGCAGAACATAGATATTCTGAATTA
>Seq208 [organism=Ornithomya avicularia] [clone=Z3] [country=South Africa] cytochrome oxidase subunit I, partial sequence
AGATTATCCTGATGCCTATACATCTTGAAATATTATTTCTTCAATTGGGTCTACAATTTCTTTTCTTGGAATTTTGTATT
TCTTCTTTATTATTTGAGAAAGAATTATATCTCAACGATTAGTTATATTTCCAACTCAATTAAATTCTTCAATTGAATGA
TTCCAAAATACCCCTCCTGCAGAACATAGATATTCTGAATTA
>Seq209 [organism=Ornithoica sp.1] [clone=D2] [country=South Africa] cytochrome oxidase subunit I, partial sequence
GTTATTCAGAACTTCCTTTATTAACTAATTTCTAATATGGCAGATTAGTGCAATGAATTTAAGCTTCATAAATAAAGTAA
TTAACTTTTATTAGAAACTAATGGCAACATGATCAAACTTAGGATTACAAGATAGTTCTTCTCCTTTAATGGAACAATTA
ACATTTTTCCATGATCACGCACTTTTAATTTTAGTAATAATTACTATTTTAGTAGGTTATTTAATAATTATATTAATTTT
TAATAAATTTATTAATCGATATTTATTACATGGTCAAACAATTGAAATTATTTGAACAATTTTACCCGCAATTATTTTAC
TATTTATTGCAATACCTTCATTACGATTATTATATTTATT
AGACGAAATTAATGAACCAATAATTACTATTAAATCAATTGGTCACCAATGATACGA
>Seq210 [organism=Ornithoica sp. 1 [clone=T1] [country=South Africa] cytochrome oxidase subunit I, partial sequence
TTATACCTCGTCGTTATTCAGAACTTCCTTTATTAACTAATTTCTAATATGGCAGATTAGTGCAATGAATTTAAGCTTCA
TAAATAAAGTAATTAACTTTTATTAGAAACTAATGGCAACATGATCAAACTTAGGATTACAAGATAGTTCTTCTCCTTTA
ATGGAACAATTAACATTTTTCCATGATCACGCACTTTTAATTTTAGTAATAATTACTATTTTAGTAGGTTATTTAATAAT
TATATTAATTTTTAATAAATTTATTAATCGATATTTATTACATGGTCAAACAATTGAAATTATTTGAACAATTTTACCCG
CAATTATTTTACTATTTATTGCAATACCTTCATTACGATTATTATATTTATTAGACGAAATTAATGAACCAATAATTACT
ATTAAATCAATTGGTCACCAATGATACTGAAACCTTTATGAAA
>Seq211 [organism=Ornithoica sp. 1] [clone=P16] [country=South Africa] cytochrome oxidase subunit I, partial sequence
CGACGTTATTCAGAACTTCCTTTATTAACTAATTTCTAATATGGCAGATTAGTGCAATGAATTTAAGCTTCATAAATAAA
GTAATTAACTTTTATTAGAAACTAATGGCAACATGATCAAACTTAGGATTACAAGATAGTTCTTCTCCTTTAATGGAACA
ATTAACATTTTTCCATGATCACGCACTTTTAATTTTAGTAATAATTACTATTTTAGTAGGTTATTTAATAATTATATTAA
TTTTTAATAAATTTATTAATCGATATTTATTACATGGTCAAACAATTGAAATTATTTGAACAATTTTACCTGCAATTATT
TTACTATTTATTGCAATACCTTCATTACGATTATTATATTTATTAGACGAAATTAATGAACCAATAATTACTATTAAATC
AATTGGTCACCAATGATACTGAACTTATGAA
>Seq212 [organism=Ornithomya fringillina] [clone=K37N] [country=Czech Republic] cytochrome oxidase subunit I, partial sequence
GAAGTATACATTTTAATTTTACCAGGATTTGGAATAATTTCTCATATTATTAGTCATGAATCAGGAAAAAAAGAAACTTT
TGGATCATTAGGAATAATCTATGCTATATTAGCTATTGGATTATTAGGTTTTATTGTCTGAGCTCATCATATATTTACAG
TTGGGATAGATGTTGATACTCGAGCATACTTTACTTCTGCAACTATAATTATTGCTGTACCTACAGGAATTAAAATCTTT
AGTTGATTAGCAACTCTTCATGGAACACAATTAATTTATTCTCCTTCTACTATGTGAGCTTTAGGATTTATTTTTTTATT
TACTGTTGGAGGATTAACAGGAGTTGTATTAGCTAATTCATCAATTGATATTATATTAC
>Seq213 [organism=Ornithomya fringillina] [clone=K18N] [country=Czech Republic]] cytochrome oxidase subunit I, partial sequence
CCTGAAGTATATATTTTAATTCTACCAGGATTTGGAATAATTTCTCACATTATTAGTCATGAGTCAGGAAAAAAAGAAAC
TTTTGGATCATTAGGAATAATTTATGCTATATTAGCTATTGGATTATTAGGTTTTATTGTATGAGCTCATCATATATTTA
CAGTTGGAATAGATGTTGATACTCGAGCATATTTTACTTCTGCAACTATAATTATTGCTGTACCAACAGGAATTAAAATC
TTTAGTTGATTAGCAACTCTTCATGGAACACAATTAATTTACTCCCCTTCTACTATATGAGCTTTAGGATTTATTTTTTT
ATTTACTGTTGGAGGGTTAACAGGAGTTGTATTAGCTAATTCATCAATTGAT
>Seq214 [organism=Ornithomya fringillina] [clone=K27N] [country=Czech Republic] cytochrome oxidase subunit I, partial sequence
CCTGAAGTATATATTTTAATTCTACCAGGATTTGGAATAATTTCTCACATTATTAGTCATGAGTCAGGAAAAAAAGAAAC
TTTTGGATCATTAGGAATAATTTATGCTATATTAGCTATTGGATTATTAGGTTTTATTGTATGAGCTCATCATATATTTA
CAGTTGGAATAGATGTTGATACTCGAGCATATTTTACTTCTGCAACTATAATTATTGCTGTACCAACAGGAATTAAAATC
TTTAGTTGATTAGCAACTCTTCATGGAACACAATTAATTTACTCCCCTTCTACTATATGAGCTTTAGGATTTATTTTTTT
ATTTACTGTTGGAGGGTTAACAGGAGTTGTATTAGCTAATTCATCAATTGATATTATATTACACGACACCTACTACGT
>Seq215 [organism=Ornithomya fringillina] [clone=K12N] [country=Czech Republic] cytochrome oxidase subunit I, partial sequence
CCTGAAGTATATATTTTAATTCTACCAGGATTTGGAATAATTTCTCACATTATTAGTCATGAGTCAGGAAAAAAAGAAAC
TTTTGGATCATTAGGAATAATTTATGCTATATTAGCTATTGGATTATTAGGTTTTATTGTATGAGCTCATCATATATTTA
CAGTTGGAATAGATGTTGATACTCGAGCATATTTTACTTCTGCAACTATAATTATTGCTGTACCAACAGGAATTAAAATC
TTTAGTTGATTAGCAACTCTTCATGGAACACAATTAATTTACTCCCCTTCTACTATATGAGCTTTAGGATTTATTTTTTT
ATTTACTGTTGGAGGGTTAACAGGAGTTGTATTAGCTAATTCATCAATTGATATTATATTACACGACAC
>Seq216 [organism=Ornithomya fringillina] [clone=K28N] [country=Czech Republic] cytochrome oxidase subunit I, partial sequence
CCTGAAGTATATATTTTAATTCTACCAGGATTTGGAATAATTTCTCACATTATTAGTCATGAGTCAGGAAAAAAAGAAAC
TTTTGGATCATTAGGAATAATTTATGCTATATTAGCTATTGGATTATTAGGTTTTATTGTATGAGCTCATCATATATTTA
CAGTTGGAATAGATGTTGATACTCGAGCATATTTTACTTCTGCAACTATAATTATTGCTGTACCAACAGGAATTAAAATC
TTTAGTTGATTAGCAACTCTTCATGGAACACAATTAATTTACTCCCCCTCTACTATATGAGCTTTAGGATTTATTTTTTT
ATTTACTGTTGGAGGGTTAACAGGAGTTGTATTAGCTAATTCATC
>Seq217 [organism=Ornithomya fringillina] [clone=K41N] [country=Czech Republic] cytochrome oxidase subunit I, partial sequence
GCATCCTGAAGTATATATTTTAATTCTACCAGGATTTGGAATAATTTCTCACATTATTAGTCATGAGTCAGGAAAAAAAG
AAACTTTTGGATCATTAGGAATAATTTATGCTATATTAGCTATTGGATTATTAGGTTTTATTGTATGAGCTCATCATATA
TTTACAGTTGGAATAGATGTTGATACTCGAGCATATTTTACTTCTGCAACTATAATTATTGCTGTACCAACAGGAATTAA
AATCTTTAGTTGATTAGCAACTCTTCATGGAACACAATTAATTTACTCCCCTTCTACTATATGAGCTTTAGGATTTATTT
TTTTATTTACTGTTGGAGGGTTAACAGGAGTTGTATTAGCTAATTCATC
>Seq218 [organism=Ornithomya fringillina] [clone=K42N] [country=Czech Republic] cytochrome oxidase subunit I, partial sequence
TGAAGTATATATTTTAATTCTACCAGGATTTGGAATAATTTCTCACATTATTAGTCATGAGTCAGGAAAAAAAGAAACTT
TTGGATCATTAGGAATAATTTATGCTATATTAGCTATTGGATTATTAGGTTTTATTGTATGAGCTCATCATATATTTACA
GTTGGAATAGATGTTGATACTCGAGCATATTTTACTTCTGCAACTATAATTATTGCTGTACCAACAGGAATTAAAATCTT
TAGTTGATTAGCAACTCTTCATGGAACACAATTAATTTACTCCCCTTCTACTATATGAGCTTTAGGATTTATTTTTTTAT
TTACTGTTGGAGGATTAACAGGAGTTGTATTAGCTAATTCATCAATTGATATTATATTACACGACACCTACTACGT
>Seq219 [organism=Ornithomya fringillina] [clone=K30N] [country=Czech Republic] cytochrome oxidase subunit I, partial sequence
GTATATATTTTAATTCTACCAGGATTTGGAATAATTTCTCACATTATTAGTCATGAGTCAGGAAAAAAAGAAACTTTTGG
ATCATTAGGAATAATTTATGCTATATTAGCTATTGGATTATTAGGTTTTATTGTATGAGCTCATCATATATTTACAGTTG
GAATAGATGTTGATACTCGAGCGTATTTTACTTCTGCAACTATAATTATTGCTGTACCAACAGGAATTAAAATCTTTAGT
TGATTAGCAACTCTTCATGGAACACAATTAATTTACTCCCCTTCTACTATATGAGCTTTAGGATTTATTTTTTTATTTAC
TGTTGGAGGGTTAACAGGAGTTGTATTAGCTAATTCATCAATTGATATTATA
>Seq220 [organism=Ornithomya fringillina] [clone=K39N] [country=Czech Republic] cytochrome oxidase subunit I, partial sequence
GGATTTGGAATAATTTCTCACATTATTAGTCATGAGTCAGGAAAAAAAGAAACTTTTGGATCATTAGGAATAATTTATGC
TATATTAGCTATTGGATTATTAGGTTTTATTGTATGAGCTCATCATATATTTACAGTTGGAATAGATGTTGATACTCGAG
CATATTTTACTTCTGCAACTATAATTATTGCTGTACCAACAGGAATTAAAATCTTTAGTTGATTAGCAACTCTTCATGGA
ACACAATTAATTTACTCCCCTTCTACTATATGAGCTTTAGGATTTATTTTTTTATTTACTGTTGGAGGGTTAACAGGAGT
TGTATTAGCTAATTCATCAGTTGATATTATATTACACGACACCTACTACGT
>Seq221 [organism=Ornithomya biloba] [clone=K40N] [country=Czech Republic] cytochrome oxidase subunit I, partial sequence
CCTGAAGTATACATTTTAATTTTACCAGGATTTGGAATAATTTCACATATTATTAGTCATGAATCAGGAAAAAAAGAAAC
TTTTGGATCATTAGGAATAATTTATGCTATATTAGCCATTGGACTTTTAGGTTTTATCGTATGAGCTCATCATATATTTA
CAGTTGGGATAGATGTTGATACTCGAGCATATTTTACTTCCGCAACTATAATTATTGCAGTTCCTACAGGAATTAAAATT
TTTAGCTGATTAGCTACCCTTCATGGAGCACAATTAATTTATTCCCCCTCAACTATATGAGCTTTAGGATTTATTTTTTT
ATTTACTGTAGGAGGTTTAACAGGAGTTGTATTGGCTAATTCATCAATTGATATTATATTACACGACACCTACTACGT
>Seq222 [organism=Ornithomya biloba] [clone=K33N] [country=Czech Republic] cytochrome oxidase subunit I, partial sequence
TGAATCAGGAAAAAAAGAAACTTTTGGATCATTAGGAATAATTTATGCTATATTAGCCATTGGACTTTTAGGTTTTATCG
TATGAGCTCATCATATATTTACAGTTGGGATAGATGTTGATACTCGAGCATATTTTACTTCCGCAACTATAATTATTGCA
GTTCCTACAGGAATTAAAATTTTTAGCTGATTAGCTACCCTTCATGGAGCACAATTAATTTATTCCCCCTCAACTATATG
AGCTTTAGGATTTATTTTTTTATTTACTGTGGGAGGTTTAACAGGAGTTGTATTGGCTAATTCATCAATTGATATTATAT
T
>Seq223 [organism=Ornithomya biloba] [clone=OB] [country=Czech Republic] cytochrome oxidase subunit I, partial sequence
GATTATTTTCACTAATCATAAAGATATTGGCACCTTATATTTTATTTTTGGAGCTTGATCTGGAATAATTGGAACTTCTT
TAAGTATTCTAATTCGAGCTGAACTAGGTCATCCTGGAGCATTAATTGGAGATGATCAAATTTACAATGTTATTGTAACT
GCTCATGCTTTTATTATAATTTTTTTTATAGTGATACCAACAGTCATTGGAGGATTTGGGAATTGACTAGTACCCCTAAT
ACTAGGAGCCCCAGATATAGCCTTTCCTCGAATAAATAATATAAGATTTTGATTATTACCTCCAGCTCTTACATTATTAC
TCGTAAGCAGTATAACAGAAAATGGAGCTGGTACAGGATGAACTGTTTACCCCCCTTTATCATCTAATGTTGCTCATATA
GGAGCTTCAGTAGATTTAGCTATCTTTTCTTTACATTTAGCAGGAATTTCTTCTATTTTAGGGGCAGTAAATTTTATTAC
TACTGTAATTAATATACGATCCTTTGGCATTTCATTTGATAAAATACCTTTATTTGTTTGATCAGTAGCAATTACTGCTT
TACTACTATTACTTTCATTACCTGTATTAGCAGGAGCAATTACAATACTATTAACAGATCGAAATCTTAATACTTCTTTT
TTTGACCCCGCTGGAGGGGGAGATCCTATTTTATATCAACATTTATTTTGATTTTTTGGTCATCCTGAAGTATACATTTT
AATTTTACCAGGATTTGGAATAATTTCACATATTATTAGTCATGAATCAGGAAAAAAAGAAACTTTTGGATCATTAGGAA
TAATTTATGCTATATTAGCCATTGGACTTTTAGGTTTTATCGTATGAGCTCATCATATATTTACAGTTGGGATAGATGTT
GATACTCGAGCATATTTTACTTCCGCAACTATAATTATTGCAGTTCCTACAGGAATTAAAATTTTTAGCTGATTAGCTAC
CCTTCATGGAGCACAATTAATTTATTCCCCCTCAACTATATGAGCTTTAGGATTTATTTTTTTATTTACTGTAGGAGGTT
TAACAGGAGTTGTATTGGCTAATTCATCAATTGATATTATATTACATGACACTTACTATGTAGTAGCTCATTTTCACTAT
GTATTATCTATAGGAGCTGTATTTGCAATTATAGCAGGATTTATTCATTGGTATTCATTATTTACAGGATTAACATTAAA
TTCTTTTTATTTAAAAACTCAATTTTTAATTATATTTTTAGGAGTAAATTTAACTTTTTTCCCTCAACATTTTCTTGGAT
TAGCGGGTATACCTCGCCGTTATTCTGATTATCCAGATGCATATACATCTTGAAATATTATTTCTTCTATTGGATCAACA
ATTTCTTTACTTGGAATTTTATATTTTTTCTTTATTATTTGAGAAAGAATTATATCTCAACGATTAGTAATATTTTCAAT
TCAACTAAATTCCTCAATCGAATGATTTCAAAAAACCCCTCCTGCAGAACA
>Seq224 [organism=Ornithomya avicularia] [clone=K26N] [country=Czech Republic] cytochrome oxidase subunit I, partial sequence
CCTGAAGTGTATATTTTAATTTTACCCGGATTTGGAATAATTTCTCACATTATTAGCCATGAATCAGGTAAAAAAGAAAC
TTTTGGCTCATTAGGGATAATTTATGCTATATTAGCCATTGGATTATTAGGATTTATTGTATGAGCTCATCATATATTTA
CAGTTGGAATAGATGTAGATACTCGGGCATATTTCACATCAGCTACTATAATCATTGCTGTACCTACTGGAATTAAAATT
TTCAGTTGATTAGCAACTCTTCATGGGGCACAATTAATATATTCTCCTTCAACAATATGAGCTTTAGGATTTATTTTCCT
ATTTACAGTAGGAGGTTTAACAGGGGTAGTATTAGCTAATTCATCAATTGATATTATACTTCACGACACCTACTACGT
>Seq225 [organism=Ornithomya avicularia] [clone=K36N] [country=Czech Republic] cytochrome oxidase subunit I, partial sequence
CCTGAAGTGTATATTTTAATTTTACCCGGATTTGGAATAATTTCTCACATTATTAGCCATGAATCAGGTAAAAAAGAAAC
TTTTGGCTCATTAGGGATAATTTATGCTATATTAGCCATTGGATTATTAGGATTTATTGTATGAGCTCATCATATATTTA
CAGTTGGAATAGATGTAGATACTCGGGCATATTTCACATCAGCTACTATAATCATTGCTGTACCTACTGGAATTAAAATT
TTCAGTTGATTAGCAACTCTTCATGGGGCACAATTAATATATTCTCCTTCAACAATATGAGCTTTAGGATTTATTTTCCT
ATTTACAGTAGGAGGTTTAACAGGGGTAGTATTAGCTAATTCATCAATTGATATTATACTTCACGACACCTACTACGT
>Seq226 [organism=Ornithomya avicularia] [clone=K44N] [country=Czech Republic] cytochrome oxidase subunit I, partial sequence
CCTGAAGTGTATATTTTAATTTTACCCGGATTTGGAATAATTTCTCACATTATTAGCCATGAATCAGGTAAAAAAGAAAC
TTTTGGCTCATTAGGGATAATTTATGCTATATTAGCCATTGGATTATTAGGATTTATTGTATGAGCTCATCATATATTTA
CAGTTGGAATAGATGTAGATACTCGGGCATATTTCACATCAGCTACTATAATCATTGCTGTACCTACTGGAATTAAAATT
TTCAGTTGATTAGCAACTCTTCATGGGGCACAATTAATATATTCTCCTTCAACAATATGAGCTTTAGGATTTATTTTCCT
ATTTACAGTAGGAGGTTTAACAGGGGTAGTATTAGCTAATTCATCAATTGATATTATACTTCACGACACCTACTACGT
>Seq227 [organism=Ornithomya avicularia] [clone=K20N] [country=Czech Republic] cytochrome oxidase subunit I, partial sequence
CCTGAAGTGTATATTTTAATTTTACCCGGATTTGGAATAATTTCTCACATTATTAGCCATGAATCAGGTAAAAAAGAAAC
TTTTGGCTCATTAGGGATAATTTATGCTATATTAGCCATTGGATTATTAGGATTTATTGTATGAGCTCATCATATATTTA
CAGTTGGAATAGATGTAGATACTCGGGCATATTTCACATCAGCTACTATAATCATTGCTGTACCTACTGGAATTAAAATT
TTCAGTTGATTAGCAACTCTTCATGGGGCACAATTAATATATTCTCCTTCAACAATATGAGCTTTAGGATTTATTTTCCT
ATTTACAGTAGGAGGTTTAACAGGGGTAGTATTAGCTAATTCATCAATTGATATTATACTTCACGACACCTACTACGT
>Seq228 [organism=Ornithomya avicularia] [clone=K24N] [country=Czech Republic] cytochrome oxidase subunit I, partial sequence
CCTGAAGTGTATATTTTAATTTTACCCGGATTTGGAATAATTTCTCACATTATTAGCCATGAATCAGGTAAAAAAGAAAC
TTTTGGCTCATTAGGGATAATTTATGCTATATTAGCCATTGGATTATTAGGATTTATTGTATGAGCTCATCATATATTTA
CAGTTGGAATAGATGTAGATACTCGGGCATATTTCACATCAGCTACTATAATCATTGCTGTACCTACTGGAATTAAAATT
TTCAGTTGATTAGCAACTCTTCATGGGGCACAATTAATATATTCTCCTTCAACAATATGAGCTTTAGGATTTATTTTCCT
ATTTACAGTAGGAGGTTTAACAGGGGTAGTATTAGCTAATTCATCAATTGATATTATACTTCACGACACCTACTACGT
>Seq229 [organism=Ornithomya avicularia] [clone=K19N] [country=Czech Republic] cytochrome oxidase subunit I, partial sequence
CCTGAAGTGTATATTTTAATTTTACCCGGATTTGGAATAATTTCTCACATTATTAGCCATGAATCAGGTAAAAAAGAAAC
TTTTGGCTCATTAGGGATAATTTATGCTATATTAGCCATTGGATTATTAGGATTTATTGTATGAGCTCATCATATATTTA
CAGTTGGAATAGATGTAGATACTCGGGCATATTTCACATCAGCTACTATAATCATTGCTGTACCTACTGGAATTAAAATT
TTCAGTTGATTAGCAACTCTTCATGGGGCACAATTAATATATTCTCCTTCAACAATATGAGCTTTAGGATTTATTTTCCT
ATTTACAGTAGGAGGTTTAACAGGGGTAGTATTAGCTAATTCATCAATTGATATTATACTTCACGACACCTACTACGT
>Seq230 [organism=Ornithomya avicularia] [clone=K21N] [country=Czech Republic] cytochrome oxidase subunit I, partial sequence
GAAGTGTATATTTTAATTTTACCCGGATTTGGAATAATTTCTCACATTATTAGCCATGAATCAGGTAAAAAAGAAACTTT
TGGCTCATTAGGGATAATTTATGCTATATTAGCCATTGGATTATTAGGATTTATTGTATGAGCTCATCATATATTTACAG
TTGGAATAGATGTAGATACTCGGGCATATTTCACATCAGCTACTATAATCATTGCTGTACCTACTGGAATTAAAATTTTC
AGTTGATTAGCAACTCTTCATGGGGCACAATTAATATATTCTCCTTCAACAATATGAGCTTTAGGATTTATTTTCCTATT
TACAGTAGGAGGTTTAACAGGGGTAGTATTAGCTAATTCATCAATTGATATTATACTTCACGACACCTACTACGT
>Seq231 [organism=Ornithomya avicularia] [clone=K25N] [country=Czech Republic] cytochrome oxidase subunit I, partial sequence
CCTGAAGTGTATATTTTAATTTTACCCGGATTTGGAATAATTTCCCACATTATTAGCCATGAATCAGGTAAAAAAGAAAC
TTTTGGCTCATTAGGGATAATTTATGCTATATTAGCCATTGGATTATTAGGATTTATTGTATGAGCTCATCATATATTTA
CAGTTGGAATAGATGTAGATACTCGGGCATATTTCACATCAGCTACTATAATCATTGCTGTACCTACTGGAATTAAAATT
TTCAGTTGATTAGCAACTCTTCATGGGGCACAATTAATATATTCTCCTTCAACAATATGAGCTTTAGGATTTATTTTCCT
ATTTACAGTAGGAGGTTTAACAGGGGTAGTATTAGCTAATTCATCAATTGATATTATACTTCACGACACCTACTACGT
>Seq232 [organism=Ornithomya avicularia] [clone=K31N] [country=Czech Republic] cytochrome oxidase subunit I, partial sequence
AATAATTTCTCACATTATTAGCCATGAATCAGGTAAAAAAGAAACTTTTGGCTCATTAGGGATAATTTATGCTATATTAG
CCATTGGATTATTAGGATTTATTGTATGAGCTCATCATATATTTACAGTTGGAATAGATGTAGATACTCGGGCATATTTC
ACATCAGCTACTATAATCATTGCTGTACCTACTGGAATTAAAATTTTCAGTTGATTAGCAACTCTTCATGGAGCACAATT
AATATATTCTCCTTCAACAATATGAGCTTTAGGATTTATTTTCCTATTTACAGTAGGAGGTTTAACAGGGGTAGTATTAG
CTAATTCATCAATTGATATTATACTTCACGACACCTA
>Seq233 [organism=Ornithomya avicularia] [clone=K23N] [country=Czech Republic] cytochrome oxidase subunit I, partial sequence
CCTGAAGTGTATATTTTAATTTTACCCGGATTTGGAATAATTTCTCACATTATTAGCCATGAATCAGGTAAAAAAGAAAC
TTTTGGCTCATTAGGGATAATTTATGCTATATTAGCCATTGGATTATTAGGATTTATTGTATGGGCTCATCATATATTTA
CAGTTGGAATAGATGTAGATACTCGGGCATATTTCACATCAGCTACTATAATCATTGCTGTACCTACTGGAATTAAAATT
TTCAGTTGATTAGCAACTCTTCATGGGGCACAATTAATATATTCTCCTTCAACAATATGAGCTTTAGGATTTATTTTCCT
ATTTACAGTAGGAGGTTTAACAGGGGTAGTATTAGCTAATTCATCAATTGATATTATACTTCACGACACCTACTACGT
>Seq234 [organism=Ornithomya avicularia] [clone=K34N] [country=Czech Republic] cytochrome oxidase subunit I, partial sequence
CCTGAAGTGTATATTTTAATTTTACCTGGGTTTGGAATAATTTCTCACATTATTAGCCATGAATCAGGTAAAAAAGAAAC
TTTTGGCTCATTAGGAATAATTTATGCTATATTAGCTATCGGATTATTAGGATTTATTGTATGAGCTCATCATATATTTA
CAGTTGGGATAGATGTAGATACTCGGGCATATTTCACATCAGCTACTATAATCATTGCTGTACCTACTGGAATTAAAATT
TTCAGTTGATTAGCAACTCTTCATGGGGCACAATTAATTTATTCTCCCTCAACAATATGAGCTTTAGGATTTATTTTCCT
ATTTACAGTAGGAGGTTTAACAGGGGTAGTATTAGCTAATTCATCAATTGATATTATACTTCACGA
>Seq235 [organism=Ornithomya avicularia] [clone=K43S] [country=Czech Republic] cytochrome oxidase subunit I, partial sequenceCzech Republic]
CCTGAAGTGTATATTTTAATTTTACCTGGGTTTGGAATAATTTCTCACATTATTAGCCATGAATCAGGTAAAAAAGAAAC
TTTTGGCTCATTAGGAATAATTTATGCTATATTAGCTATCGGATTATTAGGATTTATTGTATGAGCTCATCATATATTTA
CAGTTGGGATAGATGTAGATACTCGGGCATATTTCACATCAGCTACTATAATCATTGCTGTACCTACTGGAATTAAAATT
TTCAGTTGATTAGCAACTCTTCATGGGGCACAATTAATTTATTCTCCTTCAACAATATGAGCTTTAGGATTTATTTTCCT
ATTTACAGTAGGAGGTTTAACAGGGGTAGTATTAGCTAATTCATCAATTGATATTATACTTCACGACACCTACTACGT
>Seq236 [organism=Ornithomya avicularia] [clone=K29N] [country=Czech Republic] cytochrome oxidase subunit I, partial sequence
CCTGAAGTGTATATTTTAATTTTACCCGGGTTTGGAATAATTTCTCACATTATTAGCCATGAATCAGGTAAAAAAGAAAC
TTTTGGCTCATTAGGAATAATTTATGCTATATTAGCTATCGGATTATTAGGATTTATTGTATGAGCTCATCATATATTTA
CAGTTGGGATAGATGTAGATACTCGGGCATATTTCACATCAGCTACTATAATCATTGCTGTACCTACTGGAATTAAAATT
TTCAGTTGATTAGCAACTCTTCATGGGGCACAATTAATTTATTCTCCTTCAACAATATGAGCTTTAGGATTTATTTTCCT
ATTTACAGTAGGAGGTTTAACAGGGGTAGTATTAGCTAATTCATCAATTGATATTATACTTCACGACACCTACTACGT
>Seq237 [organism=Ornithomya avicularia] [clone=OA] [country=Czech Republic] cytochrome oxidase subunit I, partial sequence
TATTTTGGAATCATTCAATTGAAGAATTTAATTGAGTTGGAAATATAACTAATCGTTGAGATATAATTCTTTCTCAAATA
ATAAAGAAGAAATATAAAATTCCAAGAAAAGAAATTGTAGACCCAATTGAAGAAATAATATTTCAAGATGTATAGGCATC
AGGATAATCTGAGTAACGGCGAGGTATTCCGGCTAGTCCTAAAAAATGTTGAGGGAAAAAAGTTAAGTTAACCCCTAAAA
ATATAATTAAGAATTGGGTTTTTAAATATATTGAATTTAATGTTAAACCTGTAAATAGTGAGTATCAATGAATAAATCCT
GCTATAATTGCAAATACTGCTCCTATAGATAATACATAATGAAAATGAGCCACTACATAATAAGTATCATGAAGTATAAT
ATCAATTGATGAATTAGCTAATACTACCCCTGTTAAACCTCCTACTGTAAATAGGAAAATAAATCCTAAAGCTCATATTG
TTGAAGGAGAATATATTAATTGTGCTCCATGAAGAGTTGCTAATCAACTGAAAATTTTAATTCCAGTAGGTACAGCAATG
ATTATAGTAGCTGATGTGAAATATGCCCGAGTATCTACATCTATTCCAACTGTAAATATATGATGAGCTCATACAATAAA
TCCTAATAATCCAATGGCTAATATAGCATAAATTATCCCTAATGAGCCAAAAGTTTCTTTTTTACCTGATTCATGGCTAA
TAATGTGAGAAATTATTCCAAATCCGGGTAAAATTAAAATATACACTTCAGGATGACCAAAAAATCAAAATAAATGTTGG
TATAAAATTGGATCCCCCCCTCCAGCAGGGTCAAAGAAAGATGTATTCAGATTTCGATCTGTTAATAATATTGTAATAGC
TCCAGCTAATACAGGAAGTGACAATAATAGTAATAAGGCAGTAATTGCTACTGATCAAACAAATAAAGGTATTCGATCAA
ATGAAATTCCAGACGATCGTATATTAATTACTGTAGTAATAAAATTTACAGCCCCTAAGATAGAAGAAATTCCTGCTAAA
TGTAATGAAAAAATAGCTAAATCAACTGAAGCTCCTATATGAGCAATATTAGATGATAAAGGAGGGTAAACAGTTCATCC
TGTACCAGCCCCATTTTCTGTTATACTTCTTATAAGGAGTAGAGTAAGAGCTGGGGGTAATAATCAAAATCTTATATTAT
TTATTCGAGGAAAGGCTATATCTGGGGCTCCTAGTATTAGGGGTACTAGTCAATTACCAAATCCTCCAATAACTGTTGGT
ATTACTATAAAAAAAATTATAATGAATGCATGAGCAGTTACGATAACATTATAAATTTGATCATCCCCAATTAATGCTCC
TGGGTGACCTAATTCGGCACGAATTAAAATTCTTAAAGAGGTTCCAATTATTCCAGATCAGGCCCCAAAAATAAAATATA
AAGTTCCAATATCTTTA
>Seq238 [organism=Crataerina pallida] [clone=CP] [country=Czech Republic] cytochrome oxidase subunit I, partial sequence
ACTTCAGCCACTATAATTATTGCAATTCCGACAGGTATTAAAATTTTTAGTTGATTAGCAACTCTCCATGGAGCCCAATT
AATTTATTCCCCTTCAACTTTGTGAACCTTAGGGTTTATTTTCTTATTTACAGTAGGAGGATTAACAGGAGTTGTATTAG
CTAATTCATCAATTGATATTATACTACATGATACTTATTATGTAGTAGCCCATTTTCATTATGTTTTATCAATAGGAGCA
GTATTTGCTATTATAGCAGGATTCATTCATTGATATTCATTATTTACAGGTTTAACATTAAATTCAATTTATTTAAAAAC
TCAATTTTTAATTATATTTATAGGAGTTAATTTAACCTTTTTTCCTCAACATTTTTTAGGATTGGCCGGAATACCCCGCC
GTTATTCAGATTATCCTGATGCCTATACATCTTGAAATATTATTTCTACTATAGGATCAACAATATCCTTTATTGGAATT
TTATATTTTTTCTTTATTATTTGAGAAAGATTTATATCAAAACGAATAGTAATATTTCCGACTCAATTAAATTCTTCAAT
TGAATGATTTCAAAATACCCCTCCTGCAGAACAT
>Seq239 [organism=Lipoptena cervi] [clone=JE43] [country=Czech Republic] cytochrome oxidase subunit I, partial sequence
ATATTTTATTTTTGGAGCTTGATCTCGAATAATTGGAACTTCATTAAGAATTTTAATTCGATCAGAATTAGGTCACCCTG
GATCATTAATTGGTAATGACCAAATTTATAATGTTATTGTTACAGCTCATGCATTTATTATAATTTTTTTTATAGTTATA
CCAACAGTTATTGGTGGATTTGGTAATTGACTAGTACCCCTAATACTAGGAGCTCCAGATATAGCATTTCCTCGAATAAA
TAATATAAGATTTTGATTATTACCCCCAGCTTTAACATTACTCCTTATAAGAAGAATAACAGAAAATGGGGCTGGTACTG
GATGAACCGTATACCCTCCACTATCATCAACTATTGCTCATAGTGGATCTTCTGTTGATTTAGCAATTTTTTCATTACAT
TTAGCAGGAATTTCATCAATTTTAGGAGCTGTAAATTTTATTACAACAATTATTAATATACGATCAACTGGTATATCATT
AGATCGAATACCACTATTTGTATGATCAGTTTTTATTACAGCTATTTTATTATTATTATCTTTACCTGTATTAGCAGGAG
CTATTACTATATTATTGACTGATCGAAATTTAAATACTTCATTTTTTGATCCTGCAGGAGGAGGGGATCCAATTTTATAT
CAACATTTATTTTGATTTTTTGGTCACCCAGAAGTTTATATTTTAATTTTACCTGGATTTGGAATAATTTCCCATATTAT
TAGTCAAGAATCAGGGAAAAAGGAAACTTTTGGGTCATTAGGAATAATTTATGCAATATTAGCAATTGGTTTATTAGGAT
TTATTGTATGAGCTCATCATATATTTACAGTAGGAATAGATGTAGATACACGAGCATACTTTACTTCAGCAACTATAATT
ATTGCTGTTCCAACTGGAATTAAAATTTTTAGTTGACTAGCAACTCTTCATGGAACTCAATTATCTTATTCACCTTCAAT
TATGTGAGCTCTAGGATTTATTTTTTTATTTACAGTTGGAGGTCTTACAGGAGTAGTTTTAGCAAATTCTTCAATTGATA
TTATTTTACATGATACTTATTATGTAGTAGCACATTTTCATTATGTATTATCAATAGGAGCTGTTTTTGCAATTATAGGA
GGATTTATTCATTGATATTCATTATTTACAGGATTAACTTTAAATGAATTTCATTTAAAATCACAATTTATAATTATATT
TATTGGAGTTAATATAACATTCTTCCCACAACATTTTTTAGGTCTTTCAGGAATACCTCGACGATATTCAGATTATCCTG
ATGCATATACAACTTGAAATGTAATCTCAACTATAGGATCAACAATCTCTTTTTTTGGAATCATTTATTTTTTCTTTATT
ATTTGAGAAAGAATTATTTCTAAACGAATAGTAATATTTTCAACTCAATTAAATTCATCTATTGAATGATTCCAAAATAC
TCCTCCTTCTGAACATAG
>Seq240 [organism=Lipoptena fortisetosa] [clone=FH16] [country=Czech Republic] cytochrome oxidase subunit I, partial sequence
TATTTGTTTGATCAGTTTTTATTACAGCTATTTTATTATTACTATCATTACCTGTATTAGCAGGAGCTATTACTATATTA
CTAACTGATCGAAATCTAAATACTTCATTTTTTGATCCTGCAGGAGGGGGGGATCCAATTTTATATCAACATTTATTTTG
ATTTTTTGGGCACCCAGAAGTTTATATTTTAATTTTACCTGGATTTGGGATAATTTCTCATATTATTAGTCAAGAATCAG
GAAAAAAAGAAACTTTTGGTTCATTAGGTATAATTTATGCAATATTAGCTATTGGATTATTAGGATTTATTGTTTGAGCT
CATCATATATTTACAGTTGGAATAGATGTTGATACTCGAGCTTATTTTACTTCAGCAACTATAATTATTGCAGTCCCAAC
TGGAATTAAAATTTTTAGATGATTAGCGACTCTTCATGGAACTCAACTATCCTATTCTCCTTCTATTATATGAGCTTTAG
GATTTATTTTTTTATTTACAGTTGGCGGATTAACGGGAGTAGTTTTAGCAAATTCATCAATTGATATTATTCTTCATGAT
ACTTATTATGTAGTAGCTCACTTTCATTATGTATTATCAATAGGAGCTGTATTTGCAATTATAGGAGGATTTATTCATTG
ATATTCTTTATTTACAGGATTAACATTAAATGAATTTCATTTAAAATCTCAATTTATAATTATATTTATTGGTGTAAATC
TAACATTTTTTCCTCAACATTTTTTAGGTCTATCAGGAATACCTCGACGATATTCAGATTATCCTGATGCTTACACTACA
TGAAATGTAATTTCAACTATTGGATCAACTATTTCTTTTCTTAGAATTATTTACTTTTTCTTTAT
>Seq241 [organism=Ornithoica turdi] [clone=K16N] [country=Czech Republic] cytochrome oxidase subunit I, partial sequence
CCAGAAGTATACATTTTAATTTTACCTGGGTTTGGAATAATTTCTCATATTATTAGTCAGGAATCAGGGAAAAAAGCAAC
TTCTGGGTCATTAGGAATAATTTATGCTATATTAGCTATTGGACTTTTAGGTTTTATTGTATGGGCTCATCATATATTTA
CAGTAGGTATAGATGTTGATACTCGTGCTTATTTTACATCAGCAACAATAATTATTGCAGTACCTACAGGTATTAAAATT
TTTAGTTGATTAGCCACTCTACATGGGACCCAATTATCTTATTCCCCCGCAGGAATATGAGCTTTAGGTTTTATTTTTTT
ATTCACTGTTGGAGGATTAACAGGAGTTGTTCTTGCTAATTCTTCTATTGATATCATTTTACACGACACCTACTACG
>Seq242 [organism=Ornithoica turdi] [clone=K14N] [country=Czech Republic] cytochrome oxidase subunit I, partial sequence
CCAGAAGTATACATTTTAATTTTACCTGGGTTTGGAATAATTTCTCATATTATTAGTCAGGAATCAGGGAAAAAAGAAAC
TTTTGGGTCATTAGGAATAATTTATGCTATATTAGCTATTGGACTTTTAGGTTTTATTGTATGGGCTCATCATATATTTA
CAGTAGGTATAGATGTTGATACTCGTGCTTATTTTACATCAGCAACAATAATTATTGCAGTACCTACAGGTATTAAAATT
TTTAGTTGATTAGCCACTCTACATGGGACCCAATTATCTTATTCCCCCGCAGGAATATGAGCTTTAGGTTTTATTTTTTT
ATTCACTGTTGGAGGATTAACAGGAGTTGTTCTTGCTAATTCATCTATTGATATCATTTTACACGACACCTACTACGT
>Seq243 [organism=Ornithoica turdi] [clone=K22N] [country=Czech Republic] cytochrome oxidase subunit I, partial sequence
CCAGAAGTATACATTTTAATTTTACCTGGGTTTGGAATAATTTCTCATATTATTAGTCAGGAATCAGGGAAAAAAGAAAC
TTTTGGGTCATTAGGAATAATTTATGCTATATTAGCTATTGGACTTTTAGGTTTTATTGTATGGGCTCATCATATATTTA
CAGTAGGAATAGATGTTGATACTCGTGCTTATTTTACATCAGCAACAATAATTATTGCAGTACCTACAGGTATTAAAATT
TTTAGTTGATTAGCCACTCTACATGGGACCCAATTATCTTATTCCCCCGCAGGAATATGAGCTTTAGGTTTTATTTTTTT
ATTCACTGTTGGAGGATTAACAGGAGTTGTTCTTGCTAATTCATCTATTGATATCATTTTACACGACACCT
>Seq244 [organism=Ornithoica turdi] [clone=K15N] [country=Czech Republic] cytochrome oxidase subunit I, partial sequence
TATACATTTTAATTTTACCTGGGTTTGGAATAATTTCTCATATTATTAGTCAGGAATCAGGGAAAAAAGAAACTTTTGGG
TCATTAGGAATAATTTATGCTATATTAGCTATTGGACTTTTAGGTTTTATTGTATGGGCTCATCATATATTTACAGTAGG
AATAGATGTTGATACTCGTGCTTATTTTACATCAGCAACAATAATTATTGCAGTACCTACAGGTATTAAAATTTTTAGTT
GATTAGCCACTCTACATGGGACCCAATTATCTTATTCCCCCGCAGGAATATGAGCTTTAGGTTTTATTTTTTTATTCACT
GTTGGAGGATTAACAGGAGTTGTTCTTGCTAATTCATCTATTGATATCATTTTACACGACACCTACTACGT
>Seq245 [organism=Ornithoica turdi] [clone=K17N] [country=Czech Republic] cytochrome oxidase subunit I, partial sequence
CCAGAAGTATACATTTTAATTTTACCTGGGTTTGGAATAATTTCTCATATTATTAGTCAGGAATCAGGGAAAAAAGAAAC
TTTTGGGTCATTAGGAATAATTTATGCTATATTAGCTATTGGACTTTTAGGTTTTATTGTATGGGCTCATCATATATTTA
CAGTAGGTATAGATGTTGATACTCGTGCTTATTTTACATCAGCAACAATAATTATTGCAGTACCTACAGGTATTAAAATT
TTTAGTTGATTAGCCACTCTACATGGGACCCAATTATCTTATTCCCCCGCAGGAATATGAGCTTTAGGTTTTATTTTTTT
ATTCACTGTTGGAGGATTAACAGGAGTTGTTCTTGCTAATTCATCTATTGATATCATTTTACACGACACCTACTACGT
>Seq246 [organism=Icosta sp. 3] [clone=A2] [country=South Africa] cytochrome oxidase subunit I, partial sequence
TCATCAATTGAATGATTACAAAATACTCCTCCAGCTGAACATTCTTATTCTGAACTTCCCATATTAAATAATTTCTAATA
TGGCAGATTAGTGCAATGAATTTAAGCTTCATATATAAAGTTAATAACTTTTATTAGAAAATGGCAACATGATCAAATTT
AAATTTACAAAATAGATCTTCACCACTTATAGAACAATTAATTTTTTTCCATGATCATTCATTATTAATTATTATTATAA
AT
>Seq247 [organism=Ornithoica sp. 2] [clone=I1] [country=Vietnam] cytochrome oxidase subunit I, partial sequence
TGATTTTTTGGTCACCCAGAAGTTTATATTTTAATTTTACCAGGATTTGGAATAATTTCTCACATTATTAGTCAAGAATC
AGGTAAAAAAGAAACTTTTGGTTCATTAGGAATAATTTATGCTATACTAGCAATTGGTTTATTAGGATTTATTGTATGAG
CTCATCATATATTTACTGTAGGAATAGATGTTGATACACGTGCTTATTTTACTTCTGCAACAATAATTATTGCAGTACCT
ACAGGAATTAAGATTTTTAGTTGATTAGCAACTTTACATGGTACTCAATTAACTTATTCTCCAGCAGGAATATGAGCTTT
AGGTTTTATTTTTTTATTTACTGTAGGAGGTTTAACAGGAGTAGTTCTTGCTAATTCTTCAATTGATATTATTTTACATG
ACACTTATTATGTAGTTGCCCATTTTCATTATGTATTATCTATAGGAGCTGTATTTGCTATTATAGCAGGATTTATTCAT
TGATACCCTTTATTTACTGGTTTAACACTTAATTCATTATACTTAAAAACTCAATTTTTAATTATATTTATTGGAGTTAA
CATAACTTTTTTCCCTCAACACTTTCTTGGATTAGCAGGAATACCTCGACGATATTCAGATTATCCTGATGCCTATACAA
CTTGAAATGTAATTTCCTCAATTGGTTCAACAATTTCTTTATTAGGAATTTTATATTTCTTTTTCATTATTTGAGAAAGA
ATTATCTCTCAACGATTAGTTATATACCCAATTCAACTTAATTCTTCAATTGAATGATTCCAAAATACCCCACCAGCTGA
ACAT
>Seq248 [organism=Ornithoica sp. 2] [clone=I2] [country=Vietnam] cytochrome oxidase subunit I, partial sequence
TTTGGTCACCCAGAAGTTTATATTTTAATTTTACCGGGATTTGGAATAATTTCTCACATTATTAGTCAAGAATCAGGTAA
AAAAGAAACTTTTGGTTCATTAGGAATAATTTATGCTATACTAGCAATTGGTTTATTAGGATTTATTGTATGAGCTCATC
ATATATTTACTGTAGGAATAGATGTTGATACACGTGCTTATTTTACTTCTGCAACAATAATTATTGCAGTACCTACAGGA
ATTAAGATTTTTAGTTGATTAGCAACTTTACATGGTACTCAATTAACTTATTCTCCAGCAGGAATATGAGCTTTAGGTTT
TATTTTTTTATTTACTGTAGGAGGTTTAACAGGAGTAGTTCTTGCTAATTCTTCAATTGATATTATTTTACATGACACTT
ATTATGTAGTTGCCCATTTTCATTATGTATTATCTATAGGAGCTGTATTTGCTATTATAGCAGGATTTATTCATTGATAC
CCTTTATTTACTGGTTTAACACTTAATTCATTATACTTAAAAACTCAATTTTTAATTATATTTATTGGGGTTAACATAAC
TTTTTTCCCTCAACACTTTCTTGGATTAGCAGGAATACCTCGACGATATTCAGATTATCCTGATGCCTATACAACTTGAA
ATGTAATTTCCTCAATTGGTTCAACAATTTCTTTATTAGGAATTTTATATTTCTTTTTCATTATTTGAGAAAGAATTATC
TCTCAACGATTAGTTATATACCCAATTCAACTTAATTCTTCAATTGAATGATTCCAAAATACCCCACCAGCTGAACAT
>Seq249 [organism=Ornithoica sp. 3] [clone=I3] [country=Vietnam] cytochrome oxidase subunit I, partial sequence
TATATTTTAATTTTACCAGGATTTGGAATAATTTCTCATATTATTAGTCAAGAATCAGGTAAAAAAGAAACTTTTGGTTC
ATTAGGAATAATTTATGCTATATTAGCAATTGGCCTATTAGGATTCATTGTATGAGCTCATCATATATTTACTGTAGGAA
TAGATGTTGATACACGTGCTTATTTTACTTCTGCAACAATAATTATTGCGGTACCTACAGGTATTAAAATTTTTAGTTGA
TTAGCAACTTTACATGGAACTCAATTAAGCTATTCCCCAGCAGGAATATGAGCTTTAGGATTTATTTTTCTTTTTACTGT
AGGAGGATTAACAGGAGTAGTTCTTGCTAATTCATCTATTGATATTATTTTACATGATACTTATTATGTAGTTGCACATT
TTCATTATGTTTTATCAATAGGAGCTGTATTTGCTATTATAGCAGGATTTATTCATTGATACCCTTTATTTACAGGATTA
ACTCTTAATTCCATTTATTTAAAAACTCAATTTTTAATTATATTTATTGGAGTTAATATAACTTTTTTCCCTCAACATTT
TCTTGGATTAGCAGGAATACCTCGACGATATTCAGATTATCCTGATGCATATACAACTTGAAATGTAATTTCCTCAATTG
GATCAACAATTTCATTATTAGGAATTTTATACTTTTTCTTTATTATTTGAGAAAGAATTATTTCCCAACGATTAGTTATA
TACCCAATTCAACTTAATTCTTCAATTGAATGATTCCAAAATACCCCACCAGCTGAACAT
>Seq250 [organism=Unknown louse fly] [clone=P6] [country=South Africa] cytochrome oxidase subunit I, partial sequence
TTGTTTTTTTTTCCCCTCGGACGTTATTCAGATTATCCTGATGCTTACACATCTTGAAATGTTATTTCTTCTATTGGATC
TACTATTTCATTTCTTGGAATTATATATTTTTTTTTTATTATTTGAGAAAGAATTATTTCTAAACGTTTAATTTTATTTC
CAATACAATTAAATTCATCAATTGAATGATTACAAAATACTCCTCCTGCTGAACATAGTTATTCTGAATTACCATTATTA
ATTAATTTCTAATATGGCAGATTAGTGCAATAGATTTAAGCTCTATTTATAAAGATTTACTTTTATTAGAATAAATGGCA
ACATGATCAAATTTTAATTTACAAAATAGATCTTCTCCTTTAATAGAACAATTAATTTTTTTTCATGATCATACTTTATT
GATTTTAATTATAATTACAATATTAGTTGGTTATTTAATAATTATACTATTTTTTAATAAATATATTAATCGATTTTTAC
TTCATGGTCAAACAATTGAAATTATTTGAACAATTTTACCAGCAATTATTTTATTATTTATTGCTTTACCTTCATTACGT
TTATTAAATTTACTTGGACGAAATTTATGAACCTATAATTACAATTAAAACAATTGGACATCAATGATACTGAAA
